# Supplementary material for: catena-Poly[[silver(I)-μ-N-[(pyridin-2-yl)meth­yl]pyridine-3-amine-κ2 N:N′] hexa­fluorido­phosphate]
Source: Acta Crystallogr Sect E Struct Rep Online. 2014 May 24;70(Pt 6):m233. doi: 10.1107/S1600536814011465 (PMC4051042; doi:10.1107/S1600536814011465)
Supplement: Supplementary file 1 [file e-70-0m233-sup1.cif]

##############################################################################
#                                                                            #
# This CIF contains the data in a paper accepted for publication in          #
# Acta Crystallographica Section E. It conforms to the requirements of       #
# Notes for Authors for Acta Crystallographica Section E, and has been       #
# peer reviewed under the auspices of the IUCr Commission on Journals.       #
#                                                                            #
# Full details of the Crystallographic Information File format               #
# are given in the paper "The Crystallographic Information File (CIF):       #
# a New Standard Archive File for Crystallography" by S. R. Hall, F. H.      #
# Allen and I. D. Brown [Acta Cryst. (1991), A47, 655-685].                  #
#                                                                            #
# The current version of the core CIF dictionary is obtainable from          #
# ftp://ftp.iucr.org/pub/cif_core.dic.                                       #
#                                                                            #
# Software is freely available for graphical display of the structure(s)     #
# in this CIF. For information consult the CIF software page                 #
# http://www.iucr.org/resources/cif/software.                                #
#                                                                            #
# This file may be used for bona fide research purposes within the           #
# scientific community so long as proper attribution is given to the journal # 
# article from which it was obtained.                                        #
#                                                                            #
##############################################################################
data_I
_audit_creation_method     SHELXTL
_database_code_depnum_ccdc_archive     'CCDC 1003661'
_chemical_name_systematic
;\
<i>catena</i>-Poly[[silver(I)-\m-<i>N</i>-[(pyridin-2-yl)methyl]pyridine-\
3-amine-\k^2^<i>N</i>:<i>N</i>'] hexafluoridophosphate]
;
_chemical_name_common     ?
_chemical_formula_moiety     'C11 H11 Ag N3 +, F6 P -'
_chemical_formula_sum     'C11 H11 Ag F6 N3 P'
_chemical_formula_iupac     '[Ag (C11 H11 N3)] P F6'
_chemical_formula_weight     438.07
_chemical_melting_point     ?
_symmetry_cell_setting     monoclinic
_symmetry_space_group_name_H-M     'P 21/n'
_symmetry_space_group_name_Hall     '-P 2yn'
loop_
    _symmetry_equiv_pos_as_xyz
    'x, y, z'
    '-x+1/2, y+1/2, -z+1/2'
    '-x, -y, -z'
    'x-1/2, -y-1/2, z-1/2'
_cell_length_a     10.9978(6)
_cell_length_b     10.5081(6)
_cell_length_c     12.7559(7)
_cell_angle_alpha     90.00
_cell_angle_beta     108.9760(10)
_cell_angle_gamma     90.00
_cell_volume     1394.04(13)
_cell_formula_units_Z     4
_cell_measurement_reflns_used     5558
_cell_measurement_theta_min     2.57
_cell_measurement_theta_max     28.28
_cell_measurement_temperature     173(2)
_exptl_crystal_description     block
_exptl_crystal_colour     pale-yellow
_exptl_crystal_size_max     0.25
_exptl_crystal_size_mid     0.25
_exptl_crystal_size_min     0.20
_exptl_crystal_density_diffrn     2.087
_exptl_crystal_density_meas     ?
_exptl_crystal_density_method     'not measured'
_exptl_crystal_F_000     856
_exptl_absorpt_coefficient_mu     1.627
_exptl_absorpt_correction_type     multi-scan
_exptl_absorpt_process_details     '(SADABS; Bruker, 2000)'
_exptl_absorpt_correction_T_min     0.6865
_exptl_absorpt_correction_T_max     0.7367
_exptl_special_details     ?
_diffrn_ambient_temperature     173(2)
_diffrn_radiation_type     MoK\a
_diffrn_radiation_wavelength     0.71073
_diffrn_radiation_source     'fine-focus sealed tube'
_diffrn_radiation_monochromator     graphite
_diffrn_measurement_device_type     'Bruker SMART CCD area-detector'
_diffrn_measurement_method     '\f and \w scans'
_diffrn_detector_area_resol_mean     ?
_diffrn_reflns_number     7790
_diffrn_reflns_av_R_equivalents     0.0177
_diffrn_reflns_av_sigmaI/netI     0.0195
_diffrn_reflns_theta_min     2.13
_diffrn_reflns_theta_max     26.00
_diffrn_reflns_theta_full     26.00
_diffrn_measured_fraction_theta_max     0.998
_diffrn_measured_fraction_theta_full     0.998
_diffrn_reflns_limit_h_min     -13
_diffrn_reflns_limit_h_max     13
_diffrn_reflns_limit_k_min     -12
_diffrn_reflns_limit_k_max     12
_diffrn_reflns_limit_l_min     -15
_diffrn_reflns_limit_l_max     7
_refine_special_details
;
Refinement of <i>F</i>^2^ against ALL reflections. The weighted <i>R</i>-factor
<i>wR</i> and goodness of fit <i>S</i> are based on <i>F</i>^2^, conventional
<i>R</i>-factors <i>R</i> are based on <i>F</i>, with <i>F</i> set to zero for
negative <i>F</i>^2^. The threshold expression of <i>F</i>^2^ >
\s(<i>F</i>^2^) is used only for calculating <i>R</i>-factors(gt) <i>etc</i>.
and is not relevant to the choice of reflections for refinement.
<i>R</i>-factors based on <i>F</i>^2^ are statistically about twice as large
as those based on <i>F</i>, and <i>R</i>- factors based on ALL data will be
even larger.
;
_reflns_number_total     2740
_reflns_number_gt     2509
_reflns_threshold_expression     I>2\s(I)
_refine_ls_structure_factor_coef     Fsqd
_refine_ls_matrix_type     full
_refine_ls_R_factor_all     0.0304
_refine_ls_R_factor_gt     0.0270
_refine_ls_wR_factor_gt     0.0687
_refine_ls_wR_factor_ref     0.0713
_refine_ls_goodness_of_fit_ref     1.047
_refine_ls_restrained_S_all     1.047
_refine_ls_number_reflns     2740
_refine_ls_number_parameters     199
_refine_ls_number_restraints     0
_refine_ls_hydrogen_treatment     constr
_refine_ls_weighting_scheme     calc
_refine_ls_weighting_details
         'calc w=1/[\s^2^(Fo^2^)+(0.0342P)^2^+2.1214P] where P=(Fo^2^+2Fc^2^)/3'
_atom_sites_solution_hydrogens     geom
_atom_sites_solution_primary     direct
_atom_sites_solution_secondary     difmap
_refine_ls_shift/su_max     0.001
_refine_ls_shift/su_mean     0.000
_refine_diff_density_max     0.858
_refine_diff_density_min     -0.436
_refine_ls_extinction_method     none
_refine_ls_extinction_coef     ?
loop_
    _atom_type_symbol
    _atom_type_description
    _atom_type_scat_dispersion_real
    _atom_type_scat_dispersion_imag
    _atom_type_scat_source
    'C' 'C' 0.0033 0.0016
                         'International Tables Vol C Tables 4.2.6.8 and 6.1.1.4'
    'H' 'H' 0.0000 0.0000
                         'International Tables Vol C Tables 4.2.6.8 and 6.1.1.4'
    'N' 'N' 0.0061 0.0033
                         'International Tables Vol C Tables 4.2.6.8 and 6.1.1.4'
    'F' 'F' 0.0171 0.0103
                         'International Tables Vol C Tables 4.2.6.8 and 6.1.1.4'
    'P' 'P' 0.1023 0.0942
                         'International Tables Vol C Tables 4.2.6.8 and 6.1.1.4'
    'Ag' 'Ag' -0.8971 1.1015
                         'International Tables Vol C Tables 4.2.6.8 and 6.1.1.4'
_computing_data_collection     '<i>SMART</i> (Bruker, 2000)'
_computing_cell_refinement     '<i>SAINT-Plus</i> (Bruker, 2000)'
_computing_data_reduction     '<i>SAINT-Plus</i> (Bruker, 2000)'
_computing_structure_solution     '<i>SHELXS97</i> (Sheldrick, 2008)'
_computing_structure_refinement     '<i>SHELXL97</i> (Sheldrick, 2008)'
_computing_molecular_graphics     '<i>DIAMOND</i> (Brandenburg, 2005)'
_computing_publication_material     '<i>SHELXTL</i> (Sheldrick, 2008)'
loop_
    _atom_site_type_symbol
    _atom_site_label
    _atom_site_fract_x
    _atom_site_fract_y
    _atom_site_fract_z
    _atom_site_U_iso_or_equiv
    _atom_site_adp_type
    _atom_site_calc_flag
    _atom_site_refinement_flags
    _atom_site_occupancy
    _atom_site_symmetry_multiplicity
    _atom_site_disorder_assembly
    _atom_site_disorder_group
    Ag Ag1 0.47207(2) 0.61822(2) 0.412386(18) 0.03167(9) Uani d . 1 1 . .
    N N1 0.5497(2) 0.4784(2) 0.33275(19) 0.0266(5) Uani d . 1 1 . .
    N N2 0.4485(3) 0.2196(3) 0.1313(2) 0.0369(6) Uani d . 1 1 . .
    H H2 0.4838 0.1727 0.0917 0.044 Uiso calc R 1 1 . .
    N N3 0.0973(2) 0.2683(2) 0.01010(19) 0.0283(5) Uani d . 1 1 . .
    C C1 0.4751(3) 0.3971(3) 0.2586(2) 0.0280(6) Uani d . 1 1 . .
    H H1 0.3845 0.4021 0.2417 0.034 Uiso calc R 1 1 . .
    C C2 0.5256(3) 0.3050(3) 0.2052(2) 0.0281(6) Uani d . 1 1 . .
    C C3 0.6588(3) 0.3014(3) 0.2305(3) 0.0332(7) Uani d . 1 1 . .
    H H3 0.6972 0.2408 0.1956 0.040 Uiso calc R 1 1 . .
    C C4 0.7343(3) 0.3859(3) 0.3062(3) 0.0343(7) Uani d . 1 1 . .
    H H4 0.8252 0.3839 0.3242 0.041 Uiso calc R 1 1 . .
    C C5 0.6775(3) 0.4734(3) 0.3559(2) 0.0302(6) Uani d . 1 1 . .
    H H5 0.7303 0.5317 0.4079 0.036 Uiso calc R 1 1 . .
    C C6 0.3137(3) 0.2022(3) 0.1148(3) 0.0346(7) Uani d . 1 1 . .
    H H6A 0.3001 0.2103 0.1876 0.042 Uiso calc R 1 1 . .
    H H6B 0.2896 0.1144 0.0880 0.042 Uiso calc R 1 1 . .
    C C7 0.2236(3) 0.2940(3) 0.0343(2) 0.0298(6) Uani d . 1 1 . .
    C C8 0.2648(4) 0.3970(3) -0.0121(3) 0.0384(7) Uani d . 1 1 . .
    H H8 0.3541 0.4145 0.0060 0.046 Uiso calc R 1 1 . .
    C C9 0.1750(4) 0.4743(3) -0.0851(3) 0.0435(8) Uani d . 1 1 . .
    H H9 0.2021 0.5462 -0.1169 0.052 Uiso calc R 1 1 . .
    C C10 0.0460(4) 0.4471(3) -0.1120(3) 0.0405(8) Uani d . 1 1 . .
    H H10 -0.0172 0.4982 -0.1630 0.049 Uiso calc R 1 1 . .
    C C11 0.0118(3) 0.3428(3) -0.0620(3) 0.0358(7) Uani d . 1 1 . .
    H H11 -0.0770 0.3231 -0.0797 0.043 Uiso calc R 1 1 . .
    P P1 0.37249(7) 0.77956(8) 0.11683(7) 0.03202(19) Uani d . 1 1 . .
    F F1 0.4915(2) 0.7903(2) 0.22735(18) 0.0563(6) Uani d . 1 1 . .
    F F2 0.4462(3) 0.6767(2) 0.0700(2) 0.0647(7) Uani d . 1 1 . .
    F F3 0.31392(19) 0.66683(19) 0.17158(17) 0.0455(5) Uani d . 1 1 . .
    F F4 0.2950(3) 0.8808(2) 0.1620(3) 0.0682(7) Uani d . 1 1 . .
    F F5 0.43037(19) 0.89076(19) 0.06094(19) 0.0497(5) Uani d . 1 1 . .
    F F6 0.2517(2) 0.7676(2) 0.00672(18) 0.0597(6) Uani d . 1 1 . .
loop_
    _atom_site_aniso_label
    _atom_site_aniso_U_11
    _atom_site_aniso_U_22
    _atom_site_aniso_U_33
    _atom_site_aniso_U_12
    _atom_site_aniso_U_13
    _atom_site_aniso_U_23
    Ag1 0.03861(15) 0.02833(14) 0.02926(14) 0.00868(9) 0.01269(10) -0.00213(9)
    N1 0.0309(12) 0.0256(12) 0.0232(12) 0.0033(10) 0.0087(10) 0.0017(9)
    N2 0.0353(14) 0.0405(15) 0.0373(15) -0.0029(11) 0.0154(12) -0.0149(12)
    N3 0.0383(13) 0.0253(12) 0.0232(12) -0.0064(10) 0.0127(10) -0.0031(9)
    C1 0.0240(13) 0.0315(15) 0.0279(15) 0.0010(11) 0.0079(11) -0.0011(12)
    C2 0.0312(14) 0.0294(14) 0.0252(14) 0.0015(12) 0.0109(12) 0.0006(11)
    C3 0.0338(15) 0.0377(16) 0.0325(16) 0.0065(13) 0.0170(13) -0.0004(13)
    C4 0.0246(14) 0.0443(18) 0.0346(17) 0.0012(12) 0.0105(12) 0.0030(13)
    C5 0.0322(15) 0.0305(15) 0.0259(14) -0.0044(12) 0.0068(12) 0.0010(12)
    C6 0.0387(17) 0.0321(15) 0.0307(16) -0.0089(13) 0.0080(13) -0.0041(12)
    C7 0.0401(16) 0.0275(14) 0.0232(14) -0.0075(12) 0.0121(12) -0.0054(11)
    C8 0.0502(19) 0.0357(17) 0.0330(17) -0.0148(14) 0.0188(15) -0.0047(13)
    C9 0.071(2) 0.0301(16) 0.0350(18) -0.0131(16) 0.0240(17) -0.0004(13)
    C10 0.062(2) 0.0301(16) 0.0296(16) 0.0037(15) 0.0158(15) 0.0016(13)
    C11 0.0394(16) 0.0357(16) 0.0316(16) -0.0003(14) 0.0105(13) -0.0017(13)
    P1 0.0292(4) 0.0364(4) 0.0308(4) -0.0005(3) 0.0103(3) 0.0018(3)
    F1 0.0522(12) 0.0657(14) 0.0409(12) -0.0176(11) 0.0013(10) 0.0084(10)
    F2 0.0786(17) 0.0548(14) 0.0761(17) 0.0126(12) 0.0465(14) 0.0002(12)
    F3 0.0439(11) 0.0452(11) 0.0473(12) -0.0047(9) 0.0147(9) 0.0107(9)
    F4 0.0735(16) 0.0467(13) 0.105(2) 0.0054(11) 0.0570(16) -0.0062(12)
    F5 0.0384(11) 0.0499(12) 0.0589(13) -0.0044(9) 0.0132(10) 0.0207(10)
    F6 0.0549(13) 0.0640(14) 0.0469(12) -0.0154(11) -0.0018(10) 0.0164(11)
_geom_special_details
;
All e.s.d.'s (except the e.s.d. in the dihedral angle between two l.s. planes)
are estimated using the full covariance matrix. The cell e.s.d.'s are taken
into account individually in the estimation of e.s.d.'s in distances, angles
and torsion angles; correlations between e.s.d.'s in cell parameters are only
used when they are defined by crystal symmetry. An approximate (isotropic)
treatment of cell e.s.d.'s is used for estimating e.s.d.'s involving l.s.
planes.
;
loop_
    _geom_bond_atom_site_label_1
    _geom_bond_atom_site_label_2
    _geom_bond_site_symmetry_2
    _geom_bond_distance
    _geom_bond_publ_flag
    Ag1 N1 . 2.117(2) ?
    Ag1 N3 2 2.130(2) ?
    Ag1 Ag1 3_666 3.2639(5) ?
    N1 C1 . 1.340(4) ?
    N1 C5 . 1.340(4) ?
    N2 C2 . 1.376(4) ?
    N2 C6 . 1.440(4) ?
    N2 H2 . 0.8800 ?
    N3 C11 . 1.334(4) ?
    N3 C7 . 1.348(4) ?
    N3 Ag1 2_545 2.130(2) ?
    C1 C2 . 1.398(4) ?
    C1 H1 . 0.9500 ?
    C2 C3 . 1.395(4) ?
    C3 C4 . 1.374(4) ?
    C3 H3 . 0.9500 ?
    C4 C5 . 1.377(4) ?
    C4 H4 . 0.9500 ?
    C5 H5 . 0.9500 ?
    C6 C7 . 1.519(4) ?
    C6 H6A . 0.9900 ?
    C6 H6B . 0.9900 ?
    C7 C8 . 1.378(4) ?
    C8 C9 . 1.381(5) ?
    C8 H8 . 0.9500 ?
    C9 C10 . 1.377(5) ?
    C9 H9 . 0.9500 ?
    C10 C11 . 1.380(5) ?
    C10 H10 . 0.9500 ?
    C11 H11 . 0.9500 ?
    P1 F2 . 1.581(2) ?
    P1 F4 . 1.584(2) ?
    P1 F1 . 1.585(2) ?
    P1 F6 . 1.594(2) ?
    P1 F5 . 1.604(2) ?
    P1 F3 . 1.612(2) ?
loop_
    _geom_angle_atom_site_label_1
    _geom_angle_atom_site_label_2
    _geom_angle_atom_site_label_3
    _geom_angle_site_symmetry_1
    _geom_angle_site_symmetry_3
    _geom_angle
    _geom_angle_publ_flag
    N1 Ag1 N3 . 2 175.98(9) ?
    N1 Ag1 Ag1 . 3_666 77.59(6) ?
    N3 Ag1 Ag1 2 3_666 105.17(6) ?
    C1 N1 C5 . . 119.2(2) ?
    C1 N1 Ag1 . . 122.10(19) ?
    C5 N1 Ag1 . . 118.67(19) ?
    C2 N2 C6 . . 123.9(3) ?
    C2 N2 H2 . . 118.1 ?
    C6 N2 H2 . . 118.1 ?
    C11 N3 C7 . . 118.9(3) ?
    C11 N3 Ag1 . 2_545 118.4(2) ?
    C7 N3 Ag1 . 2_545 122.7(2) ?
    N1 C1 C2 . . 122.5(3) ?
    N1 C1 H1 . . 118.8 ?
    C2 C1 H1 . . 118.8 ?
    N2 C2 C3 . . 120.4(3) ?
    N2 C2 C1 . . 122.2(3) ?
    C3 C2 C1 . . 117.4(3) ?
    C4 C3 C2 . . 119.6(3) ?
    C4 C3 H3 . . 120.2 ?
    C2 C3 H3 . . 120.2 ?
    C3 C4 C5 . . 119.6(3) ?
    C3 C4 H4 . . 120.2 ?
    C5 C4 H4 . . 120.2 ?
    N1 C5 C4 . . 121.7(3) ?
    N1 C5 H5 . . 119.1 ?
    C4 C5 H5 . . 119.1 ?
    N2 C6 C7 . . 115.6(3) ?
    N2 C6 H6A . . 108.4 ?
    C7 C6 H6A . . 108.4 ?
    N2 C6 H6B . . 108.4 ?
    C7 C6 H6B . . 108.4 ?
    H6A C6 H6B . . 107.4 ?
    N3 C7 C8 . . 121.2(3) ?
    N3 C7 C6 . . 115.1(2) ?
    C8 C7 C6 . . 123.7(3) ?
    C7 C8 C9 . . 119.2(3) ?
    C7 C8 H8 . . 120.4 ?
    C9 C8 H8 . . 120.4 ?
    C10 C9 C8 . . 119.9(3) ?
    C10 C9 H9 . . 120.0 ?
    C8 C9 H9 . . 120.0 ?
    C9 C10 C11 . . 117.6(3) ?
    C9 C10 H10 . . 121.2 ?
    C11 C10 H10 . . 121.2 ?
    N3 C11 C10 . . 123.2(3) ?
    N3 C11 H11 . . 118.4 ?
    C10 C11 H11 . . 118.4 ?
    F2 P1 F4 . . 178.42(16) ?
    F2 P1 F1 . . 90.46(15) ?
    F4 P1 F1 . . 90.87(15) ?
    F2 P1 F6 . . 89.76(15) ?
    F4 P1 F6 . . 88.89(16) ?
    F1 P1 F6 . . 179.13(13) ?
    F2 P1 F5 . . 90.22(13) ?
    F4 P1 F5 . . 90.62(13) ?
    F1 P1 F5 . . 90.65(12) ?
    F6 P1 F5 . . 90.19(12) ?
    F2 P1 F3 . . 89.29(13) ?
    F4 P1 F3 . . 89.86(12) ?
    F1 P1 F3 . . 89.85(11) ?
    F6 P1 F3 . . 89.31(11) ?
    F5 P1 F3 . . 179.29(13) ?
loop_
    _geom_torsion_atom_site_label_1
    _geom_torsion_atom_site_label_2
    _geom_torsion_atom_site_label_3
    _geom_torsion_atom_site_label_4
    _geom_torsion_site_symmetry_1
    _geom_torsion_site_symmetry_2
    _geom_torsion_site_symmetry_3
    _geom_torsion_site_symmetry_4
    _geom_torsion
    _geom_torsion_publ_flag
    N3 Ag1 N1 C1 2 . . . -133.0(12) ?
    Ag1 Ag1 N1 C1 3_666 . . . 93.3(2) ?
    N3 Ag1 N1 C5 2 . . . 45.6(14) ?
    Ag1 Ag1 N1 C5 3_666 . . . -88.1(2) ?
    C5 N1 C1 C2 . . . . 1.0(4) ?
    Ag1 N1 C1 C2 . . . . 179.6(2) ?
    C6 N2 C2 C3 . . . . 168.9(3) ?
    C6 N2 C2 C1 . . . . -10.4(5) ?
    N1 C1 C2 N2 . . . . 178.3(3) ?
    N1 C1 C2 C3 . . . . -1.0(4) ?
    N2 C2 C3 C4 . . . . -178.7(3) ?
    C1 C2 C3 C4 . . . . 0.6(4) ?
    C2 C3 C4 C5 . . . . -0.2(5) ?
    C1 N1 C5 C4 . . . . -0.6(4) ?
    Ag1 N1 C5 C4 . . . . -179.3(2) ?
    C3 C4 C5 N1 . . . . 0.3(5) ?
    C2 N2 C6 C7 . . . . 84.6(4) ?
    C11 N3 C7 C8 . . . . 1.5(4) ?
    Ag1 N3 C7 C8 2_545 . . . -175.7(2) ?
    C11 N3 C7 C6 . . . . -178.5(3) ?
    Ag1 N3 C7 C6 2_545 . . . 4.2(3) ?
    N2 C6 C7 N3 . . . . 172.9(2) ?
    N2 C6 C7 C8 . . . . -7.1(4) ?
    N3 C7 C8 C9 . . . . -0.5(5) ?
    C6 C7 C8 C9 . . . . 179.6(3) ?
    C7 C8 C9 C10 . . . . -0.9(5) ?
    C8 C9 C10 C11 . . . . 1.1(5) ?
    C7 N3 C11 C10 . . . . -1.2(5) ?
    Ag1 N3 C11 C10 2_545 . . . 176.1(2) ?
    C9 C10 C11 N3 . . . . -0.1(5) ?
loop_
    _geom_hbond_atom_site_label_D
    _geom_hbond_atom_site_label_H
    _geom_hbond_atom_site_label_A
    _geom_hbond_site_symmetry_A
    _geom_hbond_distance_DH
    _geom_hbond_distance_HA
    _geom_hbond_distance_DA
    _geom_hbond_angle_DHA
    _geom_hbond_publ_flag
    N2 H2 F5 3_665 0.88 2.51 3.354(4) 159.9 y
    C4 H4 F1 2_645 0.95 2.52 3.336(4) 144.6 y
    C5 H5 F5 4_676 0.95 2.55 3.447(4) 156.7 y
    C5 H5 F6 4_676 0.95 2.43 3.280(4) 149.0 y
    C6 H6A F3 2_545 0.99 2.54 3.467(4) 154.9 y
    C11 H11 F3 3_565 0.95 2.49 3.397(4) 160.1 y
_iucr_refine_instructions_details
;
TITL 3N2AgPFs in P2(1)/n
CELL 0.71073  10.9978  10.5081  12.7559  90.000 108.976  90.000
ZERR    4.00   0.0006   0.0006   0.0007   0.000   0.001   0.000
LATT  1
SYMM 0.5-X, 0.5+Y, 0.5-Z
SFAC C H N F P AG
UNIT 44 44 12 24 4 4
TEMP -100
SIZE 0.20 0.25 0.25
omit -4 52
L.S. 5
ACTA
BOND $H
CONF
EQIV $1 1-x,1-y,-z
EQIV $2 1/2-x,-1/2+y,1/2-z
EQIV $3 1.5-x,-1/2+y,1/2-z
EQIV $4 1/2+X, 1.5-Y, 1/2+Z
EQIV $5 -x,1-y,-z
EQIV $6 1/2+X,1/2-Y,1/2+Z
EQIV $7 1-x, 1-y, 1-z
HTAB
HTAB N2 F5_$1
HTAB C4 F1_$3
HTAB C5 F5_$4
HTAB C5 F6_$4
HTAB C6 F3_$2
HTAB C8 N2
HTAB C11 F3_$5
HTAB C11 F6_$5
RTAB A..B Ag1 Ag1_$7
RTAB A..B Ag1 F1
RTAB A..B Ag1 F3
RTAB A..B Ag1 F6_$4
MPLA 6 N1 C1 C2 C3 C4 C5
MPLA 6 N3 C7 C8 C9 C10 C11
MPLA 6 N1 C1 C2 C3 C4 C5
MPLA 6 N3_$6 C7_$6 C8_$6 C9_$6 C10_$6 C11_$6
MPLA 6 N3 C7 C8 C9 C10 C11
MPLA 6 N3_$5 C7_$5 C8_$5 C9_$5 C10_$5 C11_$5
FMAP 2
PLAN 20
WGHT    0.034200    2.121400
FVAR       0.14351
AG1   6    0.472068    0.618216    0.412386    11.00000    0.03861    0.02833 =
         0.02926   -0.00213    0.01269    0.00868
N1    3    0.549722    0.478445    0.332750    11.00000    0.03088    0.02562 =
         0.02318    0.00165    0.00872    0.00330
N2    3    0.448545    0.219552    0.131256    11.00000    0.03534    0.04054 =
         0.03734   -0.01492    0.01545   -0.00286
AFIX  43
H2    2    0.483767    0.172740    0.091658    11.00000   -1.20000
AFIX   0
N3    3    0.097322    0.268294    0.010099    11.00000    0.03835    0.02530 =
         0.02325   -0.00308    0.01272   -0.00640
C1    1    0.475095    0.397057    0.258622    11.00000    0.02399    0.03152 =
         0.02793   -0.00109    0.00786    0.00099
AFIX  43
H1    2    0.384489    0.402097    0.241712    11.00000   -1.20000
AFIX   0
C2    1    0.525557    0.305006    0.205231    11.00000    0.03116    0.02937 =
         0.02516    0.00060    0.01095    0.00146
C3    1    0.658844    0.301356    0.230499    11.00000    0.03377    0.03772 =
         0.03252   -0.00041    0.01703    0.00648
AFIX  43
H3    2    0.697187    0.240837    0.195600    11.00000   -1.20000
AFIX   0
C4    1    0.734305    0.385880    0.306202    11.00000    0.02458    0.04426 =
         0.03459    0.00302    0.01054    0.00118
AFIX  43
H4    2    0.825162    0.383914    0.324158    11.00000   -1.20000
AFIX   0
C5    1    0.677493    0.473402    0.355861    11.00000    0.03217    0.03048 =
         0.02594    0.00101    0.00677   -0.00439
AFIX  43
H5    2    0.730261    0.531747    0.407877    11.00000   -1.20000
AFIX   0
C6    1    0.313725    0.202244    0.114848    11.00000    0.03867    0.03207 =
         0.03073   -0.00411    0.00804   -0.00886
AFIX  23
H6A   2    0.300119    0.210349    0.187557    11.00000   -1.20000
H6B   2    0.289621    0.114438    0.087960    11.00000   -1.20000
AFIX   0
C7    1    0.223593    0.294039    0.034271    11.00000    0.04006    0.02745 =
         0.02322   -0.00541    0.01213   -0.00752
C8    1    0.264847    0.396969   -0.012089    11.00000    0.05022    0.03569 =
         0.03301   -0.00470    0.01878   -0.01476
AFIX  43
H8    2    0.354053    0.414512    0.006003    11.00000   -1.20000
AFIX   0
C9    1    0.174952    0.474275   -0.085143    11.00000    0.07052    0.03013 =
         0.03497   -0.00037    0.02400   -0.01312
AFIX  43
H9    2    0.202081    0.546190   -0.116877    11.00000   -1.20000
AFIX   0
C10   1    0.045991    0.447055   -0.111953    11.00000    0.06234    0.03011 =
         0.02962    0.00164    0.01585    0.00371
AFIX  43
H10   2   -0.017213    0.498234   -0.163044    11.00000   -1.20000
AFIX   0
C11   1    0.011769    0.342772   -0.061975    11.00000    0.03943    0.03566 =
         0.03158   -0.00175    0.01053   -0.00033
AFIX  43
H11   2   -0.076954    0.323074   -0.079741    11.00000   -1.20000
AFIX   0
P1    5    0.372492    0.779559    0.116828    11.00000    0.02916    0.03644 =
         0.03083    0.00176    0.01027   -0.00047
F1    4    0.491493    0.790265    0.227354    11.00000    0.05219    0.06566 =
         0.04090    0.00840    0.00125   -0.01757
F2    4    0.446231    0.676684    0.070002    11.00000    0.07861    0.05480 =
         0.07611    0.00016    0.04652    0.01257
F3    4    0.313919    0.666833    0.171583    11.00000    0.04386    0.04521 =
         0.04733    0.01073    0.01466   -0.00471
F4    4    0.294955    0.880787    0.161994    11.00000    0.07346    0.04668 =
         0.10488   -0.00621    0.05704    0.00542
F5    4    0.430374    0.890762    0.060941    11.00000    0.03840    0.04995 =
         0.05890    0.02071    0.01324   -0.00439
F6    4    0.251728    0.767577    0.006718    11.00000    0.05488    0.06396 =
         0.04686    0.01636   -0.00180   -0.01537
HKLF 4
REM  3N2AgPFs in P2(1)/n
REM R1 =  0.0270 for   2509 Fo > 4sig(Fo)  and  0.0304 for all   2740 data
REM    199 parameters refined using      0 restraints
END
;
data_New_Global_Publ_Block
_journal_date_recd_electronic     2014-05-16
_journal_date_accepted     2014-05-18
_journal_name_full     'Acta Crystallographica, Section E'
_journal_year     2014
_journal_volume     70
_journal_issue      6
_journal_page_first     m233
_journal_page_last     m233
_journal_paper_category     QM
_journal_paper_doi     10.1107/S1600536814011465
_journal_coeditor_code     SJ5402
_publ_contact_author_name     'Ki-Min Park'
_publ_contact_author_address
;
Research Institute of Natural Sciences,
Gyeongsang National University, Jinju 660-701, Republic of Korea
;
_publ_contact_author_email     'kmpark@gnu.ac.kr'
_publ_contact_author_fax     '+82-55-753-7614'
_publ_contact_author_phone     '+82-55-772-1483'
_publ_section_title
;\
<i>catena</i>-Poly[[silver(I)-\m-<i>N</i>-[(pyridin-2-yl)methyl]pyridine-3-\
amine-\k^2^<i>N</i>:<i>N</i>'] hexafluoridophosphate]
;
loop_
    _publ_author_name
    _publ_author_footnote
    _publ_author_address
    'Moon, Suk-Hee' .
;
Department of Food & Nutrition, Kyungnam College of Information and Technology,
Busan 617-701, Republic of Korea
;
    'Park, Ki-Min' .
;
Research Institute of Natural Sciences, Gyeongsang National University,
Jinju 660-701, Republic of Korea
;
_publ_section_synopsis     .
