# Supplementary material for: catena-Poly[[silver(I)-μ-N-[(pyridin-2-yl)meth­yl]pyridine-3-amine-κ2 N:N′] hexa­fluorido­phosphate]
Source: Acta Crystallogr Sect E Struct Rep Online. 2014 May 24;70(Pt 6):m233. doi: 10.1107/S1600536814011465 (PMC4051042; doi:10.1107/S1600536814011465)
Supplement: Supplementary file 2 [file e-70-0m233-Isup2.hkl]

# 
# h,k,l, Fc-squared, Fo-squared, sigma(Fo-squared) and status flag 
# 
data_I
_shelx_title ' 3N2AgPFs in P2(1)/n' 
_shelx_refln_list_code          4 
_shelx_F_calc_maximum      220.63 
_exptl_crystal_F_000       856.00 
_reflns_d_resolution_high  0.8107 
 
loop_ 
 _symmetry_equiv_pos_as_xyz 
 'x, y, z' 
 '-x+1/2, y+1/2, -z+1/2' 
 '-x, -y, -z' 
 'x-1/2, -y-1/2, z-1/2' 
 
_cell_length_a    10.9978 
_cell_length_b    10.5081 
_cell_length_c    12.7559 
_cell_angle_alpha  90.000 
_cell_angle_beta  108.976 
_cell_angle_gamma  90.000 
 
_shelx_F_squared_multiplier     1.000 
 
loop_ 
 _refln_index_h 
 _refln_index_k 
 _refln_index_l 
 _refln_F_squared_calc 
 _refln_F_squared_meas 
 _refln_F_squared_sigma 
 _refln_observed_status 
   2   0   0    26223.14    28020.49    622.26 o 
   4   0   0    31588.34    31603.21    457.71 o 
   6   0   0     3282.37     3293.00     42.22 o 
   8   0   0      112.83      126.91     12.62 o 
  10   0   0      316.68      290.84     21.36 o 
  12   0   0      472.92      510.30     31.07 o 
   1   1   0    12120.09    12499.68    122.83 o 
   2   1   0    31466.42    31671.55    321.83 o 
   3   1   0     9327.12     9597.28     80.28 o 
   4   1   0     3165.95     3317.90     28.88 o 
   5   1   0     3754.15     4049.58     35.31 o 
   6   1   0     3655.57     3395.55     30.74 o 
   7   1   0      462.19      459.91      8.67 o 
   8   1   0     1993.21     2050.50     27.65 o 
   9   1   0       49.79       58.39      5.75 o 
  10   1   0     2444.48     2227.25     47.21 o 
  11   1   0      210.51      225.10     17.24 o 
  12   1   0      285.77      315.04     18.02 o 
   0   2   0    21399.99    20138.33    394.26 o 
   1   2   0       86.75       60.68      2.75 o 
   2   2   0       57.08       79.18      3.58 o 
   3   2   0     3583.62     3582.41     43.94 o 
   4   2   0        3.39       15.47      1.90 o 
   5   2   0     4029.68     3772.67     33.39 o 
   6   2   0        0.50        2.70      2.17 o 
   7   2   0     9369.17     9513.85     87.53 o 
   8   2   0     1357.30     1425.94     21.54 o 
   9   2   0     2151.09     2124.52     34.67 o 
  10   2   0       61.61       63.87     10.28 o 
  11   2   0      734.68      747.71     25.58 o 
  12   2   0        9.94       -6.27     15.29 o 
   1   3   0     2954.09     3123.37     45.17 o 
   2   3   0      654.25      656.51      9.86 o 
   3   3   0     3975.73     4233.07     57.99 o 
   4   3   0     4835.53     5017.60     88.22 o 
   5   3   0     2543.43     2605.95     24.49 o 
   6   3   0    12022.47    11942.88    107.78 o 
   7   3   0      263.94      291.03      7.83 o 
   8   3   0     2249.25     2161.67     25.79 o 
   9   3   0       64.63       85.45     10.41 o 
  10   3   0       42.98       59.04      9.94 o 
  11   3   0        8.78       26.13      9.78 o 
  12   3   0      192.61      207.03     15.60 o 
   0   4   0    10236.72    10764.79    151.57 o 
   1   4   0      306.09      310.72      6.67 o 
   2   4   0    12290.69    12402.95     92.74 o 
   3   4   0       30.00       52.56      3.56 o 
   4   4   0    12622.51    13008.21    115.68 o 
   5   4   0        0.75        6.07      2.90 o 
   6   4   0     1340.32     1337.72     17.45 o 
   7   4   0      801.60      890.05     14.06 o 
   8   4   0       29.38       43.96      5.03 o 
   9   4   0      440.59      471.97     14.56 o 
  10   4   0        1.04       12.28      7.98 o 
  11   4   0      100.17       90.91     12.16 o 
  12   4   0       43.52       89.59     15.29 o 
   1   5   0    12541.62    12555.56    111.68 o 
   2   5   0        4.33       -3.43      1.88 o 
   3   5   0     5533.60     5329.96     50.25 o 
   4   5   0      664.11      663.01     10.41 o 
   5   5   0     1823.87     1830.48     21.66 o 
   6   5   0     3535.21     3349.03     35.61 o 
   7   5   0     1361.93     1299.75     25.79 o 
   8   5   0      817.35      853.38     14.76 o 
   9   5   0      586.08      603.16     16.62 o 
  10   5   0      221.20      249.65     11.92 o 
  11   5   0      428.83      448.31     19.74 o 
   0   6   0     1003.07      935.58     26.70 o 
   1   6   0      349.22      315.37      5.92 o 
   2   6   0       91.58      111.18      4.07 o 
   3   6   0     1261.63     1215.75     17.59 o 
   4   6   0       73.06       77.35      4.60 o 
   5   6   0     1434.62     1414.34     18.37 o 
   6   6   0      776.56      772.61     13.23 o 
   7   6   0      192.91      175.46     11.23 o 
   8   6   0      305.98      320.23     14.79 o 
   9   6   0     3001.39     3075.54     65.11 o 
  10   6   0      116.57      139.16     10.28 o 
  11   6   0      997.08      998.13     29.70 o 
   1   7   0     6363.17     6321.71     61.40 o 
   2   7   0      284.58      211.94      6.92 o 
   3   7   0      461.15      449.11     12.77 o 
   4   7   0     1865.96     1793.91     42.27 o 
   5   7   0      259.63      233.48     10.08 o 
   6   7   0      548.13      533.19     15.03 o 
   7   7   0      169.23      149.84      9.51 o 
   8   7   0      301.85      339.97     15.78 o 
   9   7   0      135.94      170.94     12.69 o 
  10   7   0      755.39      794.83     35.44 o 
   0   8   0     6368.96     6324.09     98.86 o 
   1   8   0     1042.91      977.92     15.67 o 
   2   8   0     2733.04     2658.17     34.83 o 
   3   8   0       10.05       -0.25      5.10 o 
   4   8   0     2308.60     2280.39     36.44 o 
   5   8   0      371.00      340.50     12.42 o 
   6   8   0      112.02      110.54      9.01 o 
   7   8   0      933.97      907.81     21.48 o 
   8   8   0      210.80      215.37     14.57 o 
   9   8   0       40.51       53.89      9.67 o 
  10   8   0       13.58       38.84     13.11 o 
   1   9   0     1266.98     1326.46     19.84 o 
   2   9   0      231.58      235.65      9.41 o 
   3   9   0     5235.40     5271.87     97.35 o 
   4   9   0       11.66        1.36      5.99 o 
   5   9   0     1579.38     1525.24     29.24 o 
   6   9   0      320.80      305.25     12.96 o 
   7   9   0      136.09      165.52     11.66 o 
   8   9   0      141.44      184.85     14.56 o 
   9   9   0       23.03       30.98     16.75 o 
   0  10   0     2608.13     2393.86     34.59 o 
   1  10   0      253.41      278.30      9.43 o 
   2  10   0      348.29      368.08     11.88 o 
   3  10   0      290.97      289.63     12.85 o 
   4  10   0      317.34      317.69     13.51 o 
   5  10   0     1526.36     1468.08     29.89 o 
   6  10   0       19.65       21.64      7.50 o 
   7  10   0     1621.79     1603.77     40.15 o 
   8  10   0        7.36        3.51     14.32 o 
   1  11   0       96.99      111.77      8.59 o 
   2  11   0      778.94      699.23     17.20 o 
   3  11   0      270.02      251.46     13.03 o 
   4  11   0      623.80      575.18     18.48 o 
   5  11   0      216.61      222.38     12.49 o 
   6  11   0      893.82      926.36     24.28 o 
   0  12   0     3056.06     2969.82     60.94 o 
   1  12   0      204.98      232.48     10.38 o 
   2  12   0      819.49      851.78     19.77 o 
   3  12   0      473.94      437.12     16.91 o 
   4  12   0      675.09      681.70     20.98 o 
 -13   0   1       45.64       85.94     18.94 o 
 -11   0   1     1193.54     1058.00     42.73 o 
  -9   0   1     1027.59     1011.47     25.49 o 
  -7   0   1     5836.56     5186.34     80.47 o 
  -5   0   1    14516.73    14462.24    164.73 o 
  -3   0   1    44330.50    42299.15    476.12 o 
  -1   0   1    25834.11    24175.94    469.03 o 
   1   0   1     1815.68     2321.24     35.47 o 
   3   0   1     4751.16     4759.80     56.04 o 
   5   0   1      826.29      883.83     14.58 o 
   7   0   1      139.58      164.58     10.92 o 
   9   0   1      465.41      441.36     24.76 o 
  11   0   1     1051.03     1086.16     45.16 o 
 -13   1   1      758.13      843.52     41.76 o 
 -12   1   1       20.53        0.63      8.63 o 
 -11   1   1      730.66      738.55     24.89 o 
 -10   1   1       87.69      101.90      7.12 o 
  -9   1   1       26.38       35.28      5.35 o 
  -8   1   1     1092.01     1038.15     17.49 o 
  -7   1   1     1424.77     1282.22     16.33 o 
  -6   1   1     1764.80     1635.47     18.84 o 
  -5   1   1      954.46     1345.43     17.04 o 
  -4   1   1     8450.09     8493.65     76.04 o 
  -3   1   1       57.39       46.80      2.57 o 
  -2   1   1     7786.41     7909.35     64.97 o 
  -1   1   1     5398.78     4992.00     50.12 o 
   0   1   1    10983.18    11740.66    115.79 o 
   1   1   1     3306.04     3673.46     42.97 o 
   2   1   1     9306.36    10267.14     90.32 o 
   3   1   1     2012.58     2072.97     24.25 o 
   4   1   1      162.35      184.13      4.89 o 
   5   1   1     4928.69     4792.52     42.41 o 
   6   1   1       10.43        6.15      2.70 o 
   7   1   1     4809.75     4690.77     46.19 o 
   8   1   1      870.49      885.26     18.64 o 
   9   1   1     1119.50     1074.63     36.66 o 
  10   1   1      583.72      546.02     27.92 o 
  11   1   1      288.48      340.08     17.85 o 
  12   1   1      677.05      710.10     29.86 o 
 -12   2   1      482.99      588.71     23.17 o 
 -11   2   1      221.35      216.73     14.56 o 
 -10   2   1     1916.02     1923.86     33.49 o 
  -9   2   1      258.21      252.34      9.13 o 
  -8   2   1     3340.38     3164.89     38.81 o 
  -7   2   1       21.05       26.03      6.39 o 
  -6   2   1      968.85      870.70     12.35 o 
  -5   2   1      379.11      385.77     10.56 o 
  -4   2   1     1336.71     1484.25     16.53 o 
  -3   2   1     1246.36     1343.83     14.63 o 
  -2   2   1      823.28      896.50      9.89 o 
  -1   2   1      126.95      160.25      3.35 o 
   0   2   1      223.14      146.92      4.40 o 
   1   2   1    23627.17    23901.01    251.46 o 
   2   2   1    13432.05    14445.27    140.73 o 
   3   2   1       83.24       85.74      3.27 o 
   4   2   1     9623.83    10163.62     82.74 o 
   5   2   1      302.09      431.09      6.83 o 
   6   2   1     5830.44     5428.68     47.17 o 
   7   2   1      228.99      252.84      7.17 o 
   8   2   1     1024.30     1023.09     27.68 o 
   9   2   1      215.16      207.40     12.70 o 
  10   2   1     1371.44     1300.32     33.47 o 
  11   2   1       94.68       87.93     12.18 o 
  12   2   1       56.78       65.76     11.54 o 
 -12   3   1        9.80        9.34      8.85 o 
 -11   3   1      613.36      633.27     23.00 o 
 -10   3   1       10.41        2.62      5.79 o 
  -9   3   1     7036.92     6879.82     75.96 o 
  -8   3   1     1457.48     1512.63     19.98 o 
  -7   3   1     2855.84     2841.24     30.98 o 
  -6   3   1     3239.13     3146.94     43.78 o 
  -5   3   1      437.37      453.04      8.28 o 
  -4   3   1     3667.11     3729.24     36.13 o 
  -3   3   1       98.46      125.78      3.34 o 
  -2   3   1     1754.04     1650.44     21.89 o 
  -1   3   1      532.54      485.89      6.53 o 
   0   3   1     5093.40     5364.93     74.36 o 
   1   3   1     5608.75     5753.32     67.16 o 
   2   3   1     2739.14     3057.76     32.52 o 
   3   3   1     1511.90     1516.61     21.09 o 
   4   3   1       11.17       20.30      3.85 o 
   5   3   1     5339.46     4929.08     42.96 o 
   6   3   1       67.20       81.17      4.05 o 
   7   3   1      531.72      527.31     10.18 o 
   8   3   1       13.52       15.53      6.59 o 
   9   3   1     1914.14     1884.95     41.03 o 
  10   3   1       57.35       72.92     10.30 o 
  11   3   1      511.05      503.47     21.46 o 
  12   3   1      420.33      412.15     31.07 o 
 -12   4   1       60.60       64.08     11.15 o 
 -11   4   1        0.59        6.04      6.57 o 
 -10   4   1       14.39       14.50      6.32 o 
  -9   4   1      692.81      658.78     14.74 o 
  -8   4   1      453.03      441.77     10.21 o 
  -7   4   1    14375.25    14228.85    128.58 o 
  -6   4   1     1898.25     1901.01     23.61 o 
  -5   4   1     9395.33     9405.90     85.77 o 
  -4   4   1      463.65      458.76      8.13 o 
  -3   4   1    19730.04    20096.00    160.12 o 
  -2   4   1       93.97      136.25      5.08 o 
  -1   4   1    14837.16    15693.23    154.09 o 
   0   4   1       23.35       50.61      3.33 o 
   1   4   1     2747.07     2842.61     41.07 o 
   2   4   1     4146.60     4254.17     40.27 o 
   3   4   1     4669.73     4735.57     44.76 o 
   4   4   1      252.95      233.25      8.13 o 
   5   4   1        3.47       27.32      3.56 o 
   6   4   1     3109.67     2955.48     31.73 o 
   7   4   1      146.33      159.03      6.53 o 
   8   4   1      818.43      847.11     16.23 o 
   9   4   1       19.85       18.66     10.59 o 
  10   4   1       51.25       52.86     10.12 o 
  11   4   1      898.50      906.61     28.67 o 
 -12   5   1       79.63       68.70     11.33 o 
 -11   5   1      305.46      313.46     13.36 o 
 -10   5   1      762.24      721.00     18.97 o 
  -9   5   1     2974.56     2954.56     38.90 o 
  -8   5   1     1384.87     1308.37     18.92 o 
  -7   5   1      298.89      307.93      8.51 o 
  -6   5   1     1991.65     2069.88     24.49 o 
  -5   5   1      363.51      344.28      7.86 o 
  -4   5   1    12159.63    12039.09    120.76 o 
  -3   5   1      521.64      542.03      8.76 o 
  -2   5   1    20872.31    21563.68    280.43 o 
  -1   5   1     2952.87     3554.84     37.85 o 
   0   5   1     9471.80     9660.59     97.82 o 
   1   5   1     1991.30     1874.37     26.99 o 
   2   5   1     1912.90     1736.34     19.24 o 
   3   5   1       52.78       48.54      3.43 o 
   4   5   1      121.58      110.09      4.75 o 
   5   5   1     2397.66     2179.75     24.78 o 
   6   5   1       84.79       94.16      7.04 o 
   7   5   1       20.06       23.57      5.76 o 
   8   5   1     3518.06     3424.97     42.84 o 
   9   5   1      497.06      476.60     14.84 o 
  10   5   1      782.70      794.70     25.40 o 
  11   5   1      387.83      413.21     19.40 o 
 -11   6   1        5.18        5.32      6.41 o 
 -10   6   1      810.49      878.40     21.40 o 
  -9   6   1       22.73       11.14      5.47 o 
  -8   6   1       53.94       65.96      7.39 o 
  -7   6   1        9.79       15.58      4.52 o 
  -6   6   1     2527.17     2454.76     44.70 o 
  -5   6   1      173.28      162.74      6.05 o 
  -4   6   1     1024.33     1006.22     15.99 o 
  -3   6   1     2328.59     2277.87     24.94 o 
  -2   6   1      587.63      570.30      8.35 o 
  -1   6   1      449.29      417.70     10.89 o 
   0   6   1     3698.56     3811.30     43.21 o 
   1   6   1       83.21       99.89      6.30 o 
   2   6   1    12231.55    12322.53    124.65 o 
   3   6   1       58.12       81.20      4.24 o 
   4   6   1     4427.30     4152.69     41.63 o 
   5   6   1       58.29       81.09      5.24 o 
   6   6   1    12654.10    12234.00    112.11 o 
   7   6   1      251.58      239.39      8.90 o 
   8   6   1     2580.65     2656.88     35.80 o 
   9   6   1      472.33      464.28     13.09 o 
  10   6   1      383.73      425.82     26.70 o 
  11   6   1       44.85       56.32     16.99 o 
 -11   7   1      666.56      752.10     35.93 o 
 -10   7   1      353.45      367.56     24.28 o 
  -9   7   1     1694.75     1624.02     37.42 o 
  -8   7   1      340.39      333.79     13.07 o 
  -7   7   1      663.21      612.41     16.54 o 
  -6   7   1       90.03      117.55     10.66 o 
  -5   7   1      667.65      641.71     15.98 o 
  -4   7   1     1841.97     1852.19     30.37 o 
  -3   7   1      115.55      117.69      6.47 o 
  -2   7   1     4287.26     4220.63     48.79 o 
  -1   7   1     3036.06     2938.94     32.35 o 
   0   7   1      374.59      477.63     10.98 o 
   1   7   1     2982.50     3010.51     57.87 o 
   2   7   1       17.86       15.86      5.89 o 
   3   7   1     3088.60     2997.46     42.87 o 
   4   7   1      931.77      919.67     15.91 o 
   5   7   1     3493.94     3455.72     41.88 o 
   6   7   1       25.02       27.24      5.18 o 
   7   7   1     1510.16     1532.37     28.09 o 
   8   7   1      315.21      348.24     13.16 o 
   9   7   1      413.91      515.59     15.86 o 
  10   7   1      107.95      171.40     21.36 o 
 -10   8   1      457.89      541.86     30.10 o 
  -9   8   1      377.20      404.40     17.85 o 
  -8   8   1     1286.63     1227.54     26.07 o 
  -7   8   1     2286.32     2196.45     37.19 o 
  -6   8   1      260.13      273.61     12.87 o 
  -5   8   1     2825.63     2759.74     42.60 o 
  -4   8   1       38.48       22.94      5.95 o 
  -3   8   1     5675.97     5461.10     61.95 o 
  -2   8   1      317.77      317.54      8.70 o 
  -1   8   1     5193.65     5267.38     69.70 o 
   0   8   1      569.02      554.09     12.62 o 
   1   8   1     3585.20     3505.98     38.30 o 
   2   8   1     1091.36     1051.89     18.50 o 
   3   8   1      820.29      797.34     15.82 o 
   4   8   1      557.95      550.58     15.80 o 
   5   8   1       70.36       76.99      7.62 o 
   6   8   1        3.20       -7.30      5.56 o 
   7   8   1        2.48        2.58      6.98 o 
   8   8   1        6.13       28.09      8.28 o 
   9   8   1      466.94      535.48     20.75 o 
  -9   9   1       36.47       58.49      9.45 o 
  -8   9   1      458.75      483.35     16.62 o 
  -7   9   1       71.12       64.65      8.37 o 
  -6   9   1     1275.97     1243.75     26.35 o 
  -5   9   1       25.54       18.27      6.48 o 
  -4   9   1     3096.54     2969.01     46.83 o 
  -3   9   1      215.36      215.50     10.88 o 
  -2   9   1     1696.51     1691.28     23.27 o 
  -1   9   1      100.46      127.96      7.03 o 
   0   9   1     8361.00     8164.41     79.50 o 
   1   9   1      131.55      131.93      7.74 o 
   2   9   1     5140.55     5275.37     61.41 o 
   3   9   1     1116.97     1068.67     22.98 o 
   4   9   1       70.28       77.89      7.88 o 
   5   9   1      301.35      271.10     11.93 o 
   6   9   1        2.64       -6.49     10.92 o 
   7   9   1      710.29      745.18     24.88 o 
   8   9   1      294.85      316.34     31.56 o 
  -8  10   1      800.66      854.53     28.32 o 
  -7  10   1       75.11       72.13     10.59 o 
  -6  10   1      331.80      299.23     13.55 o 
  -5  10   1      447.26      431.50     15.58 o 
  -4  10   1        5.40       -6.36      7.43 o 
  -3  10   1      609.49      595.67     17.35 o 
  -2  10   1        6.44        6.98      4.47 o 
  -1  10   1       97.39       95.95      6.88 o 
   0  10   1        1.74       -3.60      4.91 o 
   1  10   1        1.30       -7.27      4.67 o 
   2  10   1     2813.69     2699.03     50.43 o 
   3  10   1        1.43       -8.50      5.90 o 
   4  10   1     1849.52     1790.88     33.35 o 
   5  10   1       53.90       56.88      9.74 o 
   6  10   1     1152.70     1113.18     44.67 o 
   7  10   1      206.60      212.90     14.91 o 
  -7  11   1      570.47      583.32     27.31 o 
  -6  11   1      315.43      316.98     14.86 o 
  -5  11   1      567.72      527.59     18.11 o 
  -4  11   1      266.94      257.20     13.28 o 
  -3  11   1      240.45      251.34     12.72 o 
  -2  11   1        0.84       -9.11      4.71 o 
  -1  11   1        0.94       -1.22      5.61 o 
   0  11   1      573.11      605.06     17.20 o 
   1  11   1     1110.68     1126.69     18.38 o 
   2  11   1      181.88      199.46     10.00 o 
   3  11   1      832.46      852.09     22.32 o 
   4  11   1       54.13       32.27      8.51 o 
   5  11   1      956.05     1026.01     25.57 o 
   6  11   1       10.23        7.25     16.27 o 
  -5  12   1      981.19      984.99     43.87 o 
  -4  12   1      637.59      584.40     19.51 o 
  -3  12   1     1236.17     1149.79     36.73 o 
  -2  12   1       48.91       46.85     10.59 o 
  -1  12   1      831.14      825.95     19.69 o 
   0  12   1        0.39       -1.18      5.61 o 
   1  12   1      485.36      529.65     14.42 o 
   2  12   1       93.01      103.66     13.32 o 
   3  12   1      262.85      262.90     13.72 o 
   4  12   1      225.91      216.88     17.43 o 
 -12   0   2      582.50      502.54     30.10 o 
 -10   0   2     1112.04      947.61     25.72 o 
  -8   0   2     4406.56     3998.95     83.51 o 
  -6   0   2      488.59      672.89     16.99 o 
  -4   0   2    14516.21    14079.70    536.52 o 
  -2   0   2    11949.87    12097.33    374.11 o 
   0   0   2     9180.30     9373.23    132.35 o 
   2   0   2    19334.38    18820.00    262.46 o 
   4   0   2     1836.66     1837.16     36.25 o 
   6   0   2     5876.44     5875.54     71.49 o 
   8   0   2     1225.95     1157.53     41.27 o 
  12   0   2      675.27      745.31     38.84 o 
 -13   1   2       19.73       44.69     10.97 o 
 -12   1   2       93.67      128.17     13.48 o 
 -11   1   2      595.80      572.41     14.49 o 
 -10   1   2      476.33      471.78     12.47 o 
  -9   1   2     2351.06     2230.71     43.63 o 
  -8   1   2      314.31      344.11      9.94 o 
  -7   1   2     4349.09     4113.51     41.00 o 
  -6   1   2       99.79      131.32      4.55 o 
  -5   1   2     6920.77     6710.67     76.76 o 
  -4   1   2        1.79       19.28      2.90 o 
  -3   1   2    10257.23    10208.53     91.16 o 
  -2   1   2     3571.69     3749.24     41.98 o 
  -1   1   2     1185.63     1255.60     16.16 o 
   0   1   2        7.96       22.71      1.68 o 
   1   1   2     1026.84     1237.89     19.98 o 
   2   1   2    12588.73    13381.44    131.63 o 
   3   1   2      497.70      594.48      7.70 o 
   4   1   2    20083.13    19683.68    156.87 o 
   5   1   2     1336.51     1480.22     27.62 o 
   6   1   2     1659.99     1624.17     19.14 o 
   7   1   2     1083.28     1072.85     17.18 o 
   8   1   2       15.67        0.97      7.19 o 
   9   1   2      893.86      942.40     30.35 o 
  10   1   2       84.36       83.60     11.84 o 
  11   1   2      736.89      792.27     44.67 o 
  12   1   2       28.04       29.86     10.47 o 
 -13   2   2      518.91      562.28     23.86 o 
 -12   2   2        4.56       -2.16      8.02 o 
 -11   2   2     1811.06     1758.56     32.66 o 
 -10   2   2      413.38      468.46     12.73 o 
  -9   2   2      321.80      307.19      9.97 o 
  -8   2   2        0.18        1.21      5.19 o 
  -7   2   2       93.07      105.37      4.97 o 
  -6   2   2      853.52      842.38     12.07 o 
  -5   2   2      521.47      577.05      9.10 o 
  -4   2   2      147.77      190.40      5.20 o 
  -3   2   2     4626.31     4936.28     41.39 o 
  -2   2   2     3442.23     3117.00     37.56 o 
  -1   2   2    47726.36    46513.38    515.09 o 
   0   2   2      429.42      465.67      7.02 o 
   1   2   2    11425.60    12152.54    137.15 o 
   2   2   2        3.42       26.75      2.47 o 
   3   2   2    24842.03    26480.33    259.49 o 
   4   2   2       87.68       85.94      3.31 o 
   5   2   2     4555.93     4218.67     39.19 o 
   6   2   2     3017.63     3133.63     29.39 o 
   7   2   2     4911.26     4934.50     55.20 o 
   8   2   2      121.05      125.39     12.02 o 
   9   2   2      862.61      800.54     30.10 o 
  10   2   2      191.60      166.54     14.22 o 
  11   2   2       83.62       82.54     12.70 o 
  12   2   2        0.01       -3.94      9.40 o 
 -12   3   2     1308.36     1270.79     35.01 o 
 -11   3   2      517.26      521.36     16.42 o 
 -10   3   2      289.50      315.18     11.98 o 
  -9   3   2     1690.86     1605.09     24.74 o 
  -8   3   2       22.25       19.20      4.00 o 
  -7   3   2     2330.43     2191.62     37.28 o 
  -6   3   2       23.40       35.78      3.73 o 
  -5   3   2     3727.08     3613.34     35.95 o 
  -4   3   2      916.81      974.33     10.95 o 
  -3   3   2    11277.02    11164.02     98.88 o 
  -2   3   2     7114.76     7313.99     73.25 o 
  -1   3   2     4214.58     4656.92     48.24 o 
   0   3   2     1069.56      950.37     11.32 o 
   1   3   2       13.35       35.54      2.36 o 
   2   3   2    10406.46    10531.94     93.18 o 
   3   3   2       45.94       88.82      4.10 o 
   4   3   2     4267.47     4380.00     38.36 o 
   5   3   2      453.61      528.63     11.76 o 
   6   3   2     3901.29     3785.47     34.93 o 
   7   3   2      932.15      948.22     16.51 o 
   8   3   2     5752.43     5666.79    109.51 o 
   9   3   2     1381.00     1271.55     57.54 o 
  10   3   2       27.88       17.10      9.09 o 
  11   3   2      584.02      638.50     29.13 o 
 -12   4   2      330.57      352.93     14.51 o 
 -11   4   2       48.51       43.65      7.62 o 
 -10   4   2     1625.06     1662.73     28.17 o 
  -9   4   2     1021.27      998.99     18.63 o 
  -8   4   2     4889.40     4700.52     48.32 o 
  -7   4   2     1884.44     1848.09     23.51 o 
  -6   4   2     5612.32     5564.74     54.02 o 
  -5   4   2      804.63      775.66     11.70 o 
  -4   4   2    11874.53    11804.43     96.23 o 
  -3   4   2      367.98      342.80      6.41 o 
  -2   4   2    29040.11    28571.43    332.57 o 
  -1   4   2       29.95       53.72      3.45 o 
   0   4   2     1612.34     1741.62     24.46 o 
   1   4   2     3042.46     3049.58     33.18 o 
   2   4   2     1743.46     1578.97     17.36 o 
   3   4   2        7.80       13.34      2.80 o 
   4   4   2      837.93      756.58     11.69 o 
   5   4   2      330.99      364.60      7.15 o 
   6   4   2      145.63      162.02      6.32 o 
   7   4   2      517.04      545.23     12.22 o 
   8   4   2     4068.38     3930.24     63.24 o 
   9   4   2      116.59      120.53     12.30 o 
  10   4   2     1666.98     1718.38     44.43 o 
  11   4   2       42.78       32.51     14.32 o 
 -12   5   2      212.81      228.97     13.57 o 
 -11   5   2      111.03      138.80     10.26 o 
 -10   5   2      162.86      168.17      9.28 o 
  -9   5   2      254.45      237.05      9.73 o 
  -8   5   2        0.43       -1.67      3.79 o 
  -7   5   2     4741.73     4516.86     46.42 o 
  -6   5   2      168.16      190.26      7.75 o 
  -5   5   2    12176.56    12056.85    109.00 o 
  -4   5   2      305.44      308.38      6.82 o 
  -3   5   2      615.39      670.62     23.66 o 
  -2   5   2     4714.66     5235.63    110.37 o 
  -1   5   2     2441.50     2698.98     31.61 o 
   0   5   2     2822.99     2802.41     45.32 o 
   1   5   2      437.95      518.72      9.74 o 
   2   5   2     2908.18     2978.50     30.11 o 
   3   5   2     1723.62     1747.88     30.98 o 
   4   5   2     1969.49     1950.24     22.28 o 
   5   5   2     2413.29     2297.30     25.93 o 
   6   5   2     1627.62     1650.13     28.38 o 
   7   5   2     2348.01     2476.17     32.81 o 
   8   5   2     1387.08     1451.47     23.34 o 
   9   5   2      361.11      389.78     17.47 o 
  10   5   2        9.56       15.57     13.35 o 
  11   5   2      351.45      369.47     19.03 o 
 -11   6   2      312.70      354.42     14.19 o 
 -10   6   2       82.71      106.46      9.72 o 
  -9   6   2     1442.10     1471.86     21.53 o 
  -8   6   2      264.15      268.54      8.53 o 
  -7   6   2     1663.41     1585.99     21.25 o 
  -6   6   2      469.85      438.38      9.57 o 
  -5   6   2     1979.01     2024.40     36.51 o 
  -4   6   2       65.09       47.67      3.80 o 
  -3   6   2     3743.96     3749.37     37.55 o 
  -2   6   2       11.64       26.24      3.56 o 
  -1   6   2     3360.19     3533.46     48.22 o 
   0   6   2     1279.30     1324.21     21.94 o 
   1   6   2    14417.07    14459.08    166.85 o 
   2   6   2      600.28      562.54     11.69 o 
   3   6   2     7890.00     7908.90     95.74 o 
   4   6   2       11.48       17.05      4.13 o 
   5   6   2     6134.75     5949.71     58.03 o 
   6   6   2     1565.49     1512.10     30.28 o 
   7   6   2      339.44      396.40     11.84 o 
   8   6   2      361.76      394.00     13.79 o 
   9   6   2       78.47      100.68     17.24 o 
  10   6   2       20.57        1.94     13.60 o 
 -11   7   2       83.42       76.72     14.57 o 
 -10   7   2      495.79      501.08     28.65 o 
  -9   7   2      190.30      193.50     10.96 o 
  -8   7   2     1643.10     1617.19     30.18 o 
  -7   7   2      344.58      304.79     12.04 o 
  -6   7   2       56.74       72.34      7.28 o 
  -5   7   2      780.73      822.52     18.50 o 
  -4   7   2      136.93      122.70      6.59 o 
  -3   7   2      155.00      196.12      7.46 o 
  -2   7   2     2497.08     2466.36     36.09 o 
  -1   7   2       47.73       32.07      4.58 o 
   0   7   2     6149.14     6343.26     61.70 o 
   1   7   2     1465.44     1454.04     31.89 o 
   2   7   2    10295.15    10232.20    106.06 o 
   3   7   2      138.40      169.94      6.36 o 
   4   7   2     5595.00     5422.15     60.34 o 
   5   7   2      433.39      404.95     10.86 o 
   6   7   2     2365.93     2243.68     39.14 o 
   7   7   2      142.11      155.72      9.12 o 
   8   7   2      270.07      276.16     12.50 o 
   9   7   2        8.49        0.31      9.47 o 
  10   7   2        5.20       16.51     15.05 o 
 -10   8   2      560.41      611.78     33.02 o 
  -9   8   2      119.42      124.09     10.15 o 
  -8   8   2     2191.88     2274.88     39.05 o 
  -7   8   2      470.02      514.76     15.97 o 
  -6   8   2     3065.83     2928.70     45.13 o 
  -5   8   2       31.48       35.98      6.61 o 
  -4   8   2     3309.98     3147.65     39.78 o 
  -3   8   2      187.84      198.01      8.18 o 
  -2   8   2     2577.80     2600.09     36.90 o 
  -1   8   2     2828.51     2694.87     35.01 o 
   0   8   2     1913.40     1985.30     28.03 o 
   1   8   2      772.99      733.84     16.98 o 
   2   8   2      196.04      207.02      8.55 o 
   3   8   2       87.13       82.75      6.66 o 
   4   8   2      316.63      295.70     11.49 o 
   5   8   2       19.37       25.80      6.37 o 
   6   8   2      540.92      502.44     19.19 o 
   7   8   2     1065.06     1002.79     28.13 o 
   8   8   2      768.23      777.21     39.57 o 
   9   8   2        1.45       32.05     13.60 o 
  -9   9   2      810.27      948.74     33.99 o 
  -8   9   2       63.01       65.16      9.01 o 
  -7   9   2     1973.82     1941.89     35.69 o 
  -6   9   2       13.46        9.67      6.56 o 
  -5   9   2     2886.98     2714.14     43.45 o 
  -4   9   2      156.00      156.53      8.10 o 
  -3   9   2     3764.61     3671.02     72.18 o 
  -2   9   2      463.41      464.05     12.40 o 
  -1   9   2     2844.15     2793.55     37.19 o 
   0   9   2        7.63       14.80      5.11 o 
   1   9   2      231.97      217.66      8.19 o 
   2   9   2     1132.49     1103.02     19.90 o 
   3   9   2      296.87      287.88     10.15 o 
   4   9   2      278.35      285.89     12.32 o 
   5   9   2        6.98        9.27      7.46 o 
   6   9   2       28.11       39.12      8.74 o 
   7   9   2      428.03      459.52     24.28 o 
   8   9   2      596.52      600.69     22.39 o 
  -8  10   2       85.27       83.89      9.71 o 
  -7  10   2        0.53       -4.78      5.77 o 
  -6  10   2      169.89      189.97     11.90 o 
  -5  10   2      251.96      264.03     12.67 o 
  -4  10   2      348.32      322.52     16.79 o 
  -3  10   2      301.44      298.60     13.85 o 
  -2  10   2        0.72       -8.91      4.92 o 
  -1  10   2     3474.57     3454.47     58.66 o 
   0  10   2        0.26       -4.40      4.91 o 
   1  10   2     1900.96     1831.49     29.04 o 
   2  10   2       66.25       70.53      7.08 o 
   3  10   2      606.17      589.49     17.66 o 
   4  10   2      198.73      214.70     11.45 o 
   5  10   2      544.36      517.94     22.33 o 
   6  10   2      689.36      636.06     23.50 o 
   7  10   2     1408.42     1449.78     37.93 o 
  -7  11   2      179.73      193.08     13.34 o 
  -6  11   2       11.57        9.72      8.11 o 
  -5  11   2      310.38      260.50     13.25 o 
  -4  11   2      435.90      437.21     19.88 o 
  -3  11   2      431.12      454.22     15.79 o 
  -2  11   2     1293.94     1333.94     28.18 o 
  -1  11   2      306.32      328.34     14.23 o 
   0  11   2     1076.67     1109.11     22.05 o 
   1  11   2       26.34       29.05      6.50 o 
   2  11   2     1876.68     1862.55     35.01 o 
   3  11   2       13.76        3.93      7.36 o 
   4  11   2     1809.22     1716.43     33.79 o 
   5  11   2       76.02       99.14     17.72 o 
   6  11   2      668.97      725.90     26.25 o 
  -5  12   2        2.03       -5.99      9.25 o 
  -4  12   2      796.23      742.55     27.22 o 
  -3  12   2       21.00       23.93     10.69 o 
  -2  12   2      111.91      131.69     13.99 o 
  -1  12   2       94.81       82.78      8.43 o 
   0  12   2      131.87      140.78      9.29 o 
   1  12   2       64.85       79.83      8.02 o 
   2  12   2       72.47       61.87      7.86 o 
   3  12   2      612.54      582.57     19.71 o 
   4  12   2       63.36       62.71     11.19 o 
 -13   0   3        1.46        5.34     13.11 o 
 -11   0   3     1712.09     1723.14     39.12 o 
  -9   0   3     7456.03     7098.23    110.02 o 
  -7   0   3     6188.53     5694.19     87.71 o 
  -5   0   3    15865.04    15692.22    219.04 o 
  -3   0   3     3178.81     3532.80     75.26 o 
  -1   0   3    20303.73    20424.43    465.63 o 
   1   0   3     2987.05     3364.96     50.81 o 
   3   0   3    24064.77    22698.06    313.62 o 
   5   0   3     4281.51     4414.24     54.96 o 
   7   0   3     1157.93     1193.89     26.75 o 
   9   0   3     1254.69     1310.48     47.10 o 
  11   0   3      353.37      345.22     26.70 o 
 -13   1   3      120.05      130.77     13.88 o 
 -12   1   3      641.96      662.79     16.47 o 
 -11   1   3     2204.86     2153.87     32.08 o 
 -10   1   3     1791.29     1681.50     30.16 o 
  -9   1   3       66.38       64.22      6.38 o 
  -8   1   3     3930.55     3773.86     44.78 o 
  -7   1   3      484.80      607.29     12.25 o 
  -6   1   3     5667.16     5400.88     58.32 o 
  -5   1   3     3676.32     3470.24     38.90 o 
  -4   1   3      994.62      915.19     11.21 o 
  -3   1   3     1081.66     1159.91     14.51 o 
  -2   1   3     3364.90     3742.95     44.76 o 
  -1   1   3     9597.85    10363.81    181.87 o 
   0   1   3     6573.37     7262.15     76.91 o 
   1   1   3    27466.14    27403.32    266.60 o 
   2   1   3      191.87      204.75      5.30 o 
   3   1   3     2359.43     2438.16     26.63 o 
   4   1   3     4616.60     4658.23     43.64 o 
   5   1   3      923.79      887.83     10.82 o 
   6   1   3     2911.14     2973.75     35.94 o 
   7   1   3      176.23      191.77      9.22 o 
   8   1   3     2299.94     2132.35     44.12 o 
   9   1   3       11.48       -9.95      9.47 o 
  10   1   3      562.79      598.91     22.49 o 
  11   1   3       74.13       97.32     13.03 o 
 -13   2   3      143.03      143.41     15.45 o 
 -12   2   3      246.28      287.15     13.44 o 
 -11   2   3       19.90       20.50      5.88 o 
 -10   2   3       37.83       37.19      5.89 o 
  -9   2   3       73.67      109.26      7.37 o 
  -8   2   3       57.36       72.12      7.71 o 
  -7   2   3        2.02        2.07      3.69 o 
  -6   2   3     6658.73     6761.62     71.43 o 
  -5   2   3        1.79       20.04     12.16 o 
  -4   2   3    21714.56    20735.79    235.76 o 
  -3   2   3       12.27       28.46      2.65 o 
  -2   2   3    34317.43    35297.57    391.76 o 
  -1   2   3    41384.40    42495.65    470.71 o 
   0   2   3    48679.27    47653.23    458.00 o 
   1   2   3      705.68      758.87     11.58 o 
   2   2   3    26060.52    26667.63    258.76 o 
   3   2   3     1261.68     1185.56     13.50 o 
   4   2   3    13668.86    14095.13    124.55 o 
   5   2   3      744.17      753.57      9.95 o 
   6   2   3     3688.20     3622.34     46.16 o 
   7   2   3        3.47       -5.19      4.85 o 
   8   2   3      253.15      220.25     18.21 o 
   9   2   3       42.09       45.03      9.74 o 
  10   2   3      314.52      342.08     17.50 o 
  11   2   3       28.79       44.87     11.15 o 
 -13   3   3      122.66      137.79     16.27 o 
 -12   3   3      754.19      780.86     21.29 o 
 -11   3   3        3.94       -3.21      5.75 o 
 -10   3   3      624.20      636.12     14.99 o 
  -9   3   3        1.46       -2.77      4.42 o 
  -8   3   3     1008.04      968.07     17.35 o 
  -7   3   3        5.67        9.03      4.28 o 
  -6   3   3     5023.60     4947.24     54.50 o 
  -5   3   3     2905.52     2956.38     36.52 o 
  -4   3   3     2325.29     2244.07     25.96 o 
  -3   3   3    39862.57    38546.34    452.80 o 
  -2   3   3        0.81       20.05      3.12 o 
  -1   3   3    13678.25    14373.70    162.38 o 
   0   3   3      559.74      653.94      9.86 o 
   1   3   3    13159.34    13503.99    152.91 o 
   2   3   3      151.60      116.70      4.05 o 
   3   3   3     3710.67     3868.40     41.55 o 
   4   3   3     3105.09     3046.51     30.67 o 
   5   3   3     4619.05     4337.56     43.21 o 
   6   3   3     1533.05     1545.25     19.56 o 
   7   3   3        1.59       -7.75      4.85 o 
   8   3   3     3013.50     2862.91     43.78 o 
   9   3   3      118.17      144.96     13.35 o 
  10   3   3      597.96      597.54     32.53 o 
  11   3   3       91.86      112.39     19.18 o 
 -12   4   3      113.18      133.74     17.33 o 
 -11   4   3     1041.04     1083.95     24.03 o 
 -10   4   3      478.56      475.11     13.17 o 
  -9   4   3      429.83      416.34     14.30 o 
  -8   4   3      634.64      604.29     11.82 o 
  -7   4   3     4905.37     4730.11     47.84 o 
  -6   4   3      160.81      148.97      5.83 o 
  -5   4   3    14003.11    13435.29    133.82 o 
  -4   4   3     1179.78     1037.59     14.74 o 
  -3   4   3     1049.68     1027.38     17.04 o 
  -2   4   3      442.80      479.17     12.26 o 
  -1   4   3       76.04       66.34      3.93 o 
   0   4   3       67.67       84.30      4.29 o 
   1   4   3     1883.20     2042.47     52.37 o 
   2   4   3      737.39      817.65     10.77 o 
   3   4   3     3129.15     2919.14     33.11 o 
   4   4   3       25.06       31.28      3.75 o 
   5   4   3     2681.97     2604.90     28.66 o 
   6   4   3      930.74      999.47     14.90 o 
   7   4   3     3975.91     3939.44     85.43 o 
   8   4   3        1.84       11.45      5.70 o 
   9   4   3     1542.17     1540.64     37.07 o 
  10   4   3        9.08       11.39      9.54 o 
  11   4   3       77.08      113.39     13.62 o 
 -12   5   3      129.87      154.78     11.65 o 
 -11   5   3       10.01        7.90      6.06 o 
 -10   5   3     1748.07     1784.86     28.33 o 
  -9   5   3       13.33       17.84      5.26 o 
  -8   5   3      939.23      921.36     15.91 o 
  -7   5   3      473.01      432.65      9.75 o 
  -6   5   3      998.72     1029.21     16.98 o 
  -5   5   3     1029.09     1052.71     14.30 o 
  -4   5   3       54.05       95.12      5.05 o 
  -3   5   3     9097.26     8651.59    102.51 o 
  -2   5   3     4982.54     4699.04     58.77 o 
  -1   5   3     2333.29     2499.22     34.24 o 
   0   5   3       51.51       73.08      4.57 o 
   1   5   3     8610.82     8979.67    103.37 o 
   2   5   3       41.31       62.10      3.73 o 
   3   5   3     1058.99     1099.60     25.86 o 
   4   5   3     2870.36     2894.87     34.33 o 
   5   5   3     2393.83     2305.95     26.58 o 
   6   5   3      956.81      963.57     17.14 o 
   7   5   3      342.71      378.41     10.66 o 
   8   5   3     1072.59     1128.38     23.91 o 
   9   5   3      105.91      155.95     13.38 o 
  10   5   3      816.91      927.04     28.65 o 
 -11   6   3       16.24       10.99      7.48 o 
 -10   6   3        7.84       31.11      9.81 o 
  -9   6   3      104.87      119.70      7.60 o 
  -8   6   3     1910.17     1861.54     24.51 o 
  -7   6   3      129.36      121.65      7.07 o 
  -6   6   3     2442.88     2408.56     31.37 o 
  -5   6   3      183.65      176.99      5.97 o 
  -4   6   3     1974.53     2119.41     38.55 o 
  -3   6   3      465.56      499.06     12.56 o 
  -2   6   3     2087.47     2148.56     31.67 o 
  -1   6   3      688.85      613.44     13.81 o 
   0   6   3     6099.53     6150.33     66.01 o 
   1   6   3       69.53       65.46      9.25 o 
   2   6   3     5003.70     5152.12     56.40 o 
   3   6   3      179.55      176.75      9.25 o 
   4   6   3     1950.09     2002.69     30.99 o 
   5   6   3      699.62      660.04     16.02 o 
   6   6   3       37.00       43.60      6.36 o 
   7   6   3       25.64       23.29      6.40 o 
   8   6   3      394.13      373.71     16.99 o 
   9   6   3       89.90      104.27     11.84 o 
  10   6   3        4.73        7.77     14.08 o 
 -11   7   3      130.36      167.51     19.91 o 
 -10   7   3      907.28      952.88     29.34 o 
  -9   7   3       18.88       12.25     11.70 o 
  -8   7   3      431.11      408.24     14.38 o 
  -7   7   3      239.68      244.82     12.84 o 
  -6   7   3      111.07      134.26      9.04 o 
  -5   7   3     2408.80     2396.69     37.38 o 
  -4   7   3       65.40      101.09      7.25 o 
  -3   7   3     2187.08     2249.31     43.55 o 
  -2   7   3      966.97      902.41     18.39 o 
  -1   7   3     8442.82     8435.40     89.09 o 
   0   7   3      153.40      163.14      7.38 o 
   1   7   3     8826.68     8906.93    174.26 o 
   2   7   3      942.53      965.49     16.58 o 
   3   7   3     3630.82     3641.96     43.23 o 
   4   7   3      996.00      999.03     17.34 o 
   5   7   3      782.34      763.43     17.68 o 
   6   7   3      129.58      126.00     11.16 o 
   7   7   3       86.05      112.00     14.27 o 
   8   7   3       99.91      125.64     12.53 o 
   9   7   3       33.69       63.10     11.15 o 
 -10   8   3        3.33        5.58      8.68 o 
  -9   8   3     1335.19     1364.53     35.70 o 
  -8   8   3      462.95      422.38     15.40 o 
  -7   8   3     1346.90     1199.76     25.42 o 
  -6   8   3        7.41        2.97      5.67 o 
  -5   8   3     1243.54     1255.15     41.27 o 
  -4   8   3      415.01      441.46     13.24 o 
  -3   8   3      797.11      776.40     17.80 o 
  -2   8   3     1195.80     1135.00     26.37 o 
  -1   8   3       22.82       26.03      5.10 o 
   0   8   3       56.50       68.05      6.22 o 
   1   8   3      426.86      422.86     10.34 o 
   2   8   3      179.79      182.92      8.01 o 
   3   8   3     1265.83     1155.85     19.65 o 
   4   8   3     1346.98     1384.56     26.26 o 
   5   8   3     3063.48     2976.01     56.57 o 
   6   8   3      516.55      538.37     19.83 o 
   7   8   3      707.04      687.66     22.93 o 
   8   8   3        7.22        8.74     12.14 o 
  -9   9   3      385.45      367.10     19.14 o 
  -8   9   3     1072.05     1116.07     41.03 o 
  -7   9   3      291.44      295.58     15.75 o 
  -6   9   3     1268.04     1215.52     32.25 o 
  -5   9   3      575.29      545.14     20.06 o 
  -4   9   3      492.97      514.55     15.05 o 
  -3   9   3      630.43      672.42     17.33 o 
  -2   9   3        0.36        8.47      6.46 o 
  -1   9   3      531.45      557.77     13.61 o 
   0   9   3     1746.29     1686.43     26.13 o 
   1   9   3        9.83       18.84      5.14 o 
   2   9   3       75.68      125.57      7.93 o 
   3   9   3      532.26      550.67     13.66 o 
   4   9   3      347.80      284.18     15.06 o 
   5   9   3       10.03        6.23      7.03 o 
   6   9   3      989.25     1059.95     30.12 o 
   7   9   3        7.03       20.15      8.44 o 
   8   9   3      710.69      734.62     37.87 o 
  -8  10   3       13.42       20.91      9.25 o 
  -7  10   3      545.28      521.93     21.80 o 
  -6  10   3      825.10      871.32     27.94 o 
  -5  10   3      650.47      614.80     22.93 o 
  -4  10   3     1597.94     1566.93     37.75 o 
  -3  10   3      252.75      252.91     16.03 o 
  -2  10   3     4020.78     3994.64     58.12 o 
  -1  10   3      482.31      436.99     13.74 o 
   0  10   3     1334.09     1292.19     23.10 o 
   1  10   3      203.81      205.35      9.33 o 
   2  10   3      429.03      389.26     10.41 o 
   3  10   3      323.70      301.22     11.22 o 
   4  10   3     1998.50     2040.43     45.81 o 
   5  10   3      159.88      166.44     13.96 o 
   6  10   3      361.05      411.96     37.14 o 
  -7  11   3      403.75      401.39     28.89 o 
  -6  11   3       81.35      126.04     14.44 o 
  -5  11   3      583.79      594.81     24.31 o 
  -4  11   3      112.85      140.23     13.68 o 
  -3  11   3     2340.51     2383.94     43.28 o 
  -2  11   3      140.59      161.97     11.42 o 
  -1  11   3     2808.78     2736.94     39.30 o 
   0  11   3      167.79      176.13     10.46 o 
   1  11   3     2467.47     2390.86     32.18 o 
   2  11   3        1.10       -0.94      5.20 o 
   3  11   3      975.62      952.90     24.19 o 
   4  11   3       11.95       16.82      8.50 o 
   5  11   3      260.92      309.71     22.09 o 
  -5  12   3      269.89      249.95     26.70 o 
  -4  12   3       41.51       46.76     11.78 o 
  -3  12   3       95.46       82.03      9.28 o 
  -2  12   3      118.63      109.74     17.97 o 
  -1  12   3      163.98      190.21     11.84 o 
   0  12   3      869.35      911.79     18.98 o 
   1  12   3      160.80      165.84      9.44 o 
   2  12   3      265.43      289.19     11.16 o 
   3  12   3      287.13      238.61     14.94 o 
 -12   0   4     3357.44     3489.62     66.56 o 
 -10   0   4     3056.10     3034.64     77.69 o 
  -8   0   4     3696.93     3487.52     59.90 o 
  -6   0   4      994.59     1000.78     22.49 o 
  -4   0   4       40.01       46.95      5.34 o 
  -2   0   4     3518.65     3939.13     58.36 o 
   0   0   4    12269.69    12571.11    174.88 o 
   2   0   4     8872.16     9320.46    189.85 o 
   4   0   4        9.31       26.59      2.73 o 
   6   0   4     9828.27    10230.41    151.05 o 
   8   0   4      198.95      184.51     19.91 o 
  10   0   4      435.68      443.30     29.13 o 
 -13   1   4      467.35      488.04     14.81 o 
 -12   1   4        9.23        2.01      5.77 o 
 -11   1   4      224.12      238.23     10.05 o 
 -10   1   4     2563.99     2600.67     38.33 o 
  -9   1   4     1854.54     1720.93     25.97 o 
  -8   1   4     1492.40     1446.33     22.21 o 
  -7   1   4     2258.27     2275.04     40.71 o 
  -6   1   4     2447.87     2208.54     27.92 o 
  -5   1   4     1812.40     1865.66     20.52 o 
  -4   1   4     7166.87     7446.08    232.94 o 
  -3   1   4       11.20       22.68      6.83 o 
  -2   1   4      718.74      634.59     11.02 o 
  -1   1   4      333.58      406.71      7.05 o 
   0   1   4     4659.55     4446.26     64.99 o 
   1   1   4     7397.09     7900.15     91.88 o 
   2   1   4      173.78       95.59      3.39 o 
   3   1   4     7929.07     7667.83     89.98 o 
   4   1   4     1420.80     1391.00     20.64 o 
   5   1   4     4639.13     4547.42     51.27 o 
   6   1   4      682.39      708.64     15.49 o 
   7   1   4     2232.94     2039.87     41.77 o 
   8   1   4      369.18      386.16     16.82 o 
   9   1   4      334.22      340.13     16.65 o 
  10   1   4      492.73      510.19     21.62 o 
  11   1   4      118.17      137.10     14.37 o 
 -13   2   4       65.62       59.65      9.25 o 
 -12   2   4      270.90      318.92     11.86 o 
 -11   2   4      220.74      215.47      9.64 o 
 -10   2   4       76.31       84.33      7.24 o 
  -9   2   4      922.21      882.86     17.10 o 
  -8   2   4      911.69      914.90     16.87 o 
  -7   2   4     6268.72     5942.29     64.94 o 
  -6   2   4      196.15      205.75      7.08 o 
  -5   2   4    16444.31    16238.14    202.33 o 
  -4   2   4      349.09      254.22      6.99 o 
  -3   2   4    15465.19    16906.05    190.71 o 
  -2   2   4      217.62      198.83      6.24 o 
  -1   2   4    26497.20    26920.10    299.91 o 
   0   2   4     2509.59     2969.57     36.63 o 
   1   2   4     7820.10     8148.96     97.90 o 
   2   2   4       74.35       91.70      4.91 o 
   3   2   4     2401.31     2645.68     36.63 o 
   4   2   4     4210.68     3980.94     43.91 o 
   5   2   4      285.01      329.79      8.13 o 
   6   2   4        3.82        3.89      4.27 o 
   7   2   4      887.16      833.51     19.14 o 
   8   2   4       49.75       57.89      9.45 o 
   9   2   4      611.33      645.25     23.16 o 
  10   2   4       23.68       43.81     10.43 o 
  11   2   4      507.45      513.79     22.65 o 
 -13   3   4      210.87      214.04     12.60 o 
 -12   3   4        0.80       11.06      6.05 o 
 -11   3   4      194.70      205.29      9.77 o 
 -10   3   4        2.54        1.79      5.21 o 
  -9   3   4      358.54      343.12     10.79 o 
  -8   3   4     1970.93     1881.57     27.06 o 
  -7   3   4      134.25      126.06      7.06 o 
  -6   3   4    16642.71    16396.85    188.38 o 
  -5   3   4      136.60      123.85      5.47 o 
  -4   3   4    11130.65    11612.87    252.88 o 
  -3   3   4     4844.77     5323.01     97.17 o 
  -2   3   4    10990.52    12657.10    156.33 o 
  -1   3   4      812.43      939.09     15.18 o 
   0   3   4     8424.99     8410.23     97.41 o 
   1   3   4     1047.67      953.89     13.03 o 
   2   3   4       33.88        5.04      2.18 o 
   3   3   4     3812.51     3597.34     39.29 o 
   4   3   4      113.63       92.65      5.06 o 
   5   3   4     1431.88     1376.38     19.62 o 
   6   3   4     1641.54     1579.98     23.23 o 
   7   3   4      305.14      276.37     12.11 o 
   8   3   4      270.65      320.35     12.43 o 
   9   3   4      412.82      434.52     22.58 o 
  10   3   4      345.21      349.80     18.31 o 
 -12   4   4      463.29      488.66     14.44 o 
 -11   4   4       47.51       60.65      7.38 o 
 -10   4   4     1441.46     1447.83     28.72 o 
  -9   4   4       87.73       95.31      7.39 o 
  -8   4   4     1614.75     1476.51     23.11 o 
  -7   4   4      252.53      255.66      8.79 o 
  -6   4   4     1704.88     1661.55     26.96 o 
  -5   4   4      326.88      322.96      7.66 o 
  -4   4   4     4893.41     4689.02     84.77 o 
  -3   4   4     3032.37     2625.12     35.40 o 
  -2   4   4      188.14      241.10      7.56 o 
  -1   4   4     2733.57     2932.07     38.47 o 
   0   4   4     2408.02     2461.45     28.72 o 
   1   4   4     2877.68     3015.48     34.04 o 
   2   4   4     4328.98     4267.23     45.73 o 
   3   4   4      181.20      159.59      5.68 o 
   4   4   4     4201.56     3819.65     51.26 o 
   5   4   4      666.62      694.88     12.99 o 
   6   4   4     2292.47     2287.67     30.66 o 
   7   4   4       17.61       32.00      6.17 o 
   8   4   4     1411.91     1406.39     34.85 o 
   9   4   4      467.48      495.91     20.22 o 
  10   4   4     1000.39      996.86     30.66 o 
 -12   5   4       32.72       22.84      7.57 o 
 -11   5   4     1024.24     1019.54     20.80 o 
 -10   5   4      203.60      207.53      9.56 o 
  -9   5   4     2839.74     2812.01     53.75 o 
  -8   5   4      189.28      184.54      9.78 o 
  -7   5   4      127.58      126.33      8.28 o 
  -6   5   4     3921.74     3740.83     77.87 o 
  -5   5   4     6378.74     6360.69     67.33 o 
  -4   5   4     1749.36     1741.19     26.82 o 
  -3   5   4     1416.20     1407.34     28.90 o 
  -2   5   4        3.26       25.40      8.66 o 
  -1   5   4     1125.46      983.53     17.93 o 
   0   5   4     1831.54     1731.05     22.72 o 
   1   5   4     3713.28     3846.95     50.39 o 
   2   5   4       17.89       20.01      2.98 o 
   3   5   4     2863.98     2741.87     33.64 o 
   4   5   4       48.93       61.44      7.03 o 
   5   5   4     3563.45     3464.71     41.34 o 
   6   5   4       27.57       21.95      5.62 o 
   7   5   4     2118.98     2166.87     36.25 o 
   8   5   4        1.89        7.90      5.95 o 
   9   5   4      466.19      480.62     20.22 o 
  10   5   4       30.25       25.77      9.92 o 
 -12   6   4      262.91      302.05     17.24 o 
 -11   6   4      221.66      261.41     11.22 o 
 -10   6   4      406.03      406.71     14.96 o 
  -9   6   4     2817.89     2724.10     43.14 o 
  -8   6   4      293.14      316.23     13.93 o 
  -7   6   4     2111.65     2118.68     34.51 o 
  -6   6   4      108.75      123.02      9.88 o 
  -5   6   4     2581.62     2636.68     38.08 o 
  -4   6   4     1097.07     1111.21     24.08 o 
  -3   6   4    18019.60    17773.54    204.16 o 
  -2   6   4      466.61      476.72     12.31 o 
  -1   6   4     8449.00     8817.75     95.61 o 
   0   6   4       75.74       97.76      5.94 o 
   1   6   4     5862.31     5918.38     64.21 o 
   2   6   4      534.16      533.78     11.29 o 
   3   6   4      887.12      899.21     15.02 o 
   4   6   4       66.50       71.67      8.50 o 
   5   6   4      758.35      747.57     17.53 o 
   6   6   4      209.79      204.61     18.13 o 
   7   6   4       32.83       42.24      8.58 o 
   8   6   4       77.14       93.90     11.41 o 
   9   6   4      649.62      704.72     38.36 o 
 -11   7   4      519.84      600.50     31.07 o 
 -10   7   4      497.38      514.68     21.94 o 
  -9   7   4      584.81      586.66     22.09 o 
  -8   7   4     1551.84     1540.13     36.91 o 
  -7   7   4      105.70      102.33     13.11 o 
  -6   7   4     2903.65     2913.95     54.42 o 
  -5   7   4      253.22      284.79     14.31 o 
  -4   7   4     4926.06     4845.05     67.02 o 
  -3   7   4      156.08      155.20      8.16 o 
  -2   7   4     5450.54     5313.70     68.58 o 
  -1   7   4     1305.71     1267.54     20.00 o 
   0   7   4     4226.94     4408.29     50.77 o 
   1   7   4     3149.77     3179.12     39.01 o 
   2   7   4     1596.65     1592.33     23.03 o 
   3   7   4      200.06      171.05      7.35 o 
   4   7   4      568.61      600.60     19.63 o 
   5   7   4      638.27      562.88     15.43 o 
   6   7   4        7.93       18.91      5.94 o 
   7   7   4     1269.87     1206.15     48.55 o 
   8   7   4      147.08      160.32     22.33 o 
   9   7   4      108.93      148.17     33.50 o 
 -10   8   4     1094.61     1132.34     33.30 o 
  -9   8   4        6.33       -6.71     19.66 o 
  -8   8   4      898.26      917.11     28.15 o 
  -7   8   4       52.82       61.62      9.95 o 
  -6   8   4      304.85      310.88     21.85 o 
  -5   8   4      584.92      585.73     37.63 o 
  -4   8   4       57.98       63.26      6.64 o 
  -3   8   4      265.79      261.42     10.60 o 
  -2   8   4      244.30      245.44     10.44 o 
  -1   8   4      112.30      116.53      8.90 o 
   0   8   4     1260.84     1273.55     21.23 o 
   1   8   4       39.94       46.09      5.64 o 
   2   8   4     2838.78     2767.17     41.30 o 
   3   8   4      375.85      413.11     16.78 o 
   4   8   4     2427.84     2177.83     44.88 o 
   5   8   4     2070.31     1984.15     75.99 o 
   6   8   4     2610.51     2648.23     52.75 o 
   7   8   4      151.72      153.92     20.88 o 
   8   8   4      937.51     1091.98     45.64 o 
  -9   9   4     1266.02     1291.99     36.56 o 
  -8   9   4      471.17      502.09     21.80 o 
  -7   9   4      629.12      639.63     23.50 o 
  -6   9   4      817.34      766.83     25.15 o 
  -5   9   4      582.69      544.03     20.52 o 
  -4   9   4      167.40      173.44      9.58 o 
  -3   9   4      113.09      126.07      8.93 o 
  -2   9   4     1439.44     1469.96     27.65 o 
  -1   9   4      156.38      159.01      8.33 o 
   0   9   4      801.03      790.21     18.92 o 
   1   9   4      901.43      781.82     16.53 o 
   2   9   4      142.67      139.52      7.59 o 
   3   9   4     4396.30     4280.72    125.03 o 
   4   9   4      321.76      288.54     20.88 o 
   5   9   4     1907.44     1950.07     69.19 o 
   6   9   4       51.00       45.02     18.94 o 
   7   9   4      305.04      348.13     26.70 o 
  -8  10   4      155.19      157.32     17.24 o 
  -7  10   4     1334.09     1271.15     35.34 o 
  -6  10   4      470.27      422.36     29.13 o 
  -5  10   4     2792.61     2668.58     54.58 o 
  -4  10   4      341.32      284.45     15.83 o 
  -3  10   4     2349.51     2305.36     53.56 o 
  -2  10   4        2.94        2.87      5.45 o 
  -1  10   4     2474.28     2505.81     35.98 o 
   0  10   4       17.58       10.96      5.30 o 
   1  10   4     1770.76     1777.02     25.55 o 
   2  10   4       90.49       98.27      7.53 o 
   3  10   4      438.34      490.65     14.59 o 
   4  10   4       21.41        8.74      8.36 o 
   5  10   4      190.99      257.63     35.20 o 
   6  10   4      169.39      180.64     14.22 o 
  -7  11   4       24.04       25.46     13.60 o 
  -6  11   4      596.71      579.80     24.16 o 
  -5  11   4       55.46       61.20     11.78 o 
  -4  11   4     2391.58     2355.58    123.81 o 
  -3  11   4       49.03       75.29      8.98 o 
  -2  11   4     2098.48     2111.12     38.00 o 
  -1  11   4       21.55       15.52     10.65 o 
   0  11   4     1481.47     1549.45     27.03 o 
   1  11   4       35.52       29.64      6.31 o 
   2  11   4      285.63      329.41     14.82 o 
   3  11   4      316.42      344.25     15.36 o 
   4  11   4      226.67      240.64     15.49 o 
  -4  12   4       25.66       41.43     11.78 o 
  -3  12   4      382.00      453.50     21.70 o 
  -2  12   4      138.20      125.02     12.30 o 
  -1  12   4      518.58      543.40     18.60 o 
   0  12   4      743.22      752.48     15.53 o 
   1  12   4       73.06       87.65     10.07 o 
   2  12   4      485.61      463.68     17.89 o 
 -13   0   5      686.49      692.44     25.40 o 
 -11   0   5        6.46       -7.15      6.69 o 
  -9   0   5     1130.81     1102.56     31.80 o 
  -7   0   5       21.47       63.42      7.87 o 
  -5   0   5     1457.69     1488.21     44.91 o 
  -3   0   5     1913.30     2076.99     34.33 o 
  -1   0   5    13860.79    13116.86    182.77 o 
   1   0   5     8987.08    10213.07    154.16 o 
   3   0   5    19044.98    19427.98    386.98 o 
   5   0   5    22214.63    22426.20    446.70 o 
   7   0   5     2037.58     1959.46     40.40 o 
   9   0   5       29.27       60.69     14.57 o 
 -13   1   5      731.92      803.26     19.27 o 
 -12   1   5      697.68      700.03     17.34 o 
 -11   1   5      325.93      305.78     11.33 o 
 -10   1   5      637.60      617.62     14.78 o 
  -9   1   5      525.84      519.07     13.94 o 
  -8   1   5      340.58      368.15     10.68 o 
  -7   1   5     5436.36     5395.33     60.08 o 
  -6   1   5      109.48      144.59      6.14 o 
  -5   1   5     5671.74     5210.77     63.68 o 
  -4   1   5      746.34      827.68     14.54 o 
  -3   1   5     6019.37     6327.04     75.03 o 
  -2   1   5     1331.60     1294.75     16.62 o 
  -1   1   5     4889.41     4747.56     54.73 o 
   0   1   5     5950.58     5997.20     61.16 o 
   1   1   5      992.17     1118.86     17.22 o 
   2   1   5     6884.26     7153.27     84.71 o 
   3   1   5     3399.40     2971.10     32.70 o 
   4   1   5     2250.38     2139.68     78.90 o 
   5   1   5     1797.91     1771.72     44.86 o 
   6   1   5     2020.48     1991.38     30.58 o 
   7   1   5     5588.66     5519.65     75.27 o 
   8   1   5      747.63      672.20     22.83 o 
   9   1   5      590.07      573.21     22.14 o 
  10   1   5      105.18       98.49     12.16 o 
 -13   2   5       46.16       63.93     11.10 o 
 -12   2   5      492.36      433.95     14.65 o 
 -11   2   5      203.77      244.66     10.35 o 
 -10   2   5     2006.38     1798.80     28.04 o 
  -9   2   5       34.28       29.46      8.34 o 
  -8   2   5     7337.81     6929.50     75.92 o 
  -7   2   5      691.88      786.09     17.18 o 
  -6   2   5     4490.36     4337.88     47.69 o 
  -5   2   5      309.97      331.86      8.81 o 
  -4   2   5    11200.40    11424.59    131.66 o 
  -3   2   5     5155.01     5293.01     64.01 o 
  -2   2   5     5518.61     5449.16     65.31 o 
  -1   2   5       56.70       99.65      9.59 o 
   0   2   5      983.93      915.76     12.74 o 
   1   2   5     2870.25     2773.97     30.68 o 
   2   2   5      329.39      345.84      7.15 o 
   3   2   5        7.69       18.47      3.15 o 
   4   2   5      759.21      841.18     22.33 o 
   5   2   5      807.76      845.88     17.72 o 
   6   2   5      746.21      681.09     14.35 o 
   7   2   5      252.03      245.68     10.88 o 
   8   2   5     1091.81     1227.80     32.27 o 
   9   2   5       49.46       50.74     11.41 o 
  10   2   5      815.31      881.22     40.79 o 
 -13   3   5       13.63       17.64      6.57 o 
 -12   3   5      484.24      486.89     14.62 o 
 -11   3   5     1041.32     1014.92     20.51 o 
 -10   3   5      869.77      870.01     21.80 o 
  -9   3   5     1014.72      983.73     18.69 o 
  -8   3   5       85.08       85.37     14.63 o 
  -7   3   5     4030.39     3727.73     51.11 o 
  -6   3   5     1075.80     1079.42     20.24 o 
  -5   3   5        9.18       19.73      5.46 o 
  -4   3   5      268.18      224.43     17.65 o 
  -3   3   5    11182.63    11385.00    131.47 o 
  -2   3   5     3866.37     4230.08     52.50 o 
  -1   3   5     1076.54     1016.18     34.69 o 
   0   3   5    12004.03    12695.97    175.43 o 
   1   3   5      640.07      671.34     10.45 o 
   2   3   5     2053.39     1888.83     18.27 o 
   3   3   5     3868.55     3802.04     49.38 o 
   4   3   5     1723.90     1731.52     23.21 o 
   5   3   5      416.49      411.44     12.18 o 
   6   3   5      870.62      902.11     17.00 o 
   7   3   5      686.59      680.36     17.64 o 
   8   3   5       87.04      104.55      9.57 o 
   9   3   5      957.30      991.93     29.85 o 
  10   3   5      152.14      195.20     27.92 o 
 -12   4   5       35.50       30.46      6.77 o 
 -11   4   5      791.45      848.63     18.75 o 
 -10   4   5       61.74       48.70      6.55 o 
  -9   4   5      498.50      461.04     14.62 o 
  -8   4   5       21.31       33.88      6.04 o 
  -7   4   5       42.45       42.75      6.23 o 
  -6   4   5     1617.62     1577.65     30.13 o 
  -5   4   5      102.68      133.23      6.70 o 
  -4   4   5     2384.66     2267.15     32.38 o 
  -3   4   5       32.99      101.87      7.42 o 
  -2   4   5     2929.03     2975.78     39.51 o 
  -1   4   5    14763.67    15072.22    209.90 o 
   0   4   5     1305.16     1514.58     22.86 o 
   1   4   5    10950.24    11061.67    111.12 o 
   2   4   5        1.34        3.79      6.72 o 
   3   4   5     8915.30     8907.93    107.09 o 
   4   4   5        2.89        3.03      4.77 o 
   5   4   5     1845.30     1844.47     40.99 o 
   6   4   5       42.10       36.58      5.57 o 
   7   4   5     1002.70      981.91     22.14 o 
   8   4   5      281.43      259.42     11.85 o 
   9   4   5      463.76      521.15     21.28 o 
  10   4   5       10.78       32.93     10.37 o 
 -12   5   5      451.52      428.05     16.33 o 
 -11   5   5      498.42      482.06     16.59 o 
 -10   5   5     1309.09     1278.03     26.77 o 
  -9   5   5      877.83      813.28     20.13 o 
  -8   5   5      312.50      304.29     11.77 o 
  -7   5   5     1262.28     1222.07     23.27 o 
  -6   5   5      161.87      162.53     11.19 o 
  -5   5   5      124.47      141.98      7.33 o 
  -4   5   5     7462.01     7267.27     88.48 o 
  -3   5   5     3182.92     3237.63     64.08 o 
  -2   5   5     8325.58     8369.58    160.49 o 
  -1   5   5      170.25      134.74      8.76 o 
   0   5   5     2520.38     2592.26     35.95 o 
   1   5   5       38.04       27.43      3.80 o 
   2   5   5     4127.02     4062.58     40.42 o 
   3   5   5      532.87      517.64     12.68 o 
   4   5   5     3240.44     3075.98     37.65 o 
   5   5   5      180.34      191.93      8.92 o 
   6   5   5      899.63      892.74     20.44 o 
   7   5   5       97.10      123.93     12.27 o 
   8   5   5       91.19      111.59      9.95 o 
   9   5   5      165.47      180.26     14.41 o 
 -12   6   5      663.20      745.93     27.12 o 
 -11   6   5      288.17      298.37     17.76 o 
 -10   6   5      460.88      503.31     21.21 o 
  -9   6   5      196.08      206.08     14.31 o 
  -8   6   5     4500.71     4357.17     75.87 o 
  -7   6   5      429.81      383.42     16.28 o 
  -6   6   5     7924.82     7857.09    185.48 o 
  -5   6   5       73.69       77.41      6.44 o 
  -4   6   5    12462.43    12134.45    143.06 o 
  -3   6   5      910.60      832.87     17.25 o 
  -2   6   5      572.43      642.03     14.56 o 
  -1   6   5        1.85       -0.75      3.86 o 
   0   6   5     1437.93     1429.69     36.65 o 
   1   6   5       75.17       67.26      5.40 o 
   2   6   5       44.71       68.80      4.94 o 
   3   6   5      642.74      578.38     36.17 o 
   4   6   5       60.33       55.23     19.18 o 
   5   6   5      179.14      183.13     19.93 o 
   6   6   5     1773.29     1731.29     56.81 o 
   7   6   5        5.49        5.79      7.67 o 
   8   6   5     1082.32     1164.82     31.93 o 
   9   6   5       22.75       38.84     15.05 o 
 -11   7   5      482.14      528.81     23.23 o 
 -10   7   5        0.00       -1.47      7.54 o 
  -9   7   5     1129.43     1211.68     33.28 o 
  -8   7   5        1.39        3.63      8.01 o 
  -7   7   5     2469.98     2395.31     48.75 o 
  -6   7   5        4.04       11.86      6.99 o 
  -5   7   5     3522.52     3463.01     79.14 o 
  -4   7   5     2243.46     2248.36     35.08 o 
  -3   7   5     2187.86     2176.09     34.09 o 
  -2   7   5     1199.54     1204.09     22.58 o 
  -1   7   5      124.76      154.28      8.41 o 
   0   7   5        4.13        5.28      4.00 o 
   1   7   5      629.76      611.22     13.01 o 
   2   7   5      802.71      743.48     13.01 o 
   3   7   5       70.11       58.81      8.40 o 
   4   7   5     1934.87     1930.71     40.21 o 
   5   7   5     1099.34     1067.82     31.67 o 
   6   7   5      733.39      754.13     38.84 o 
   7   7   5      696.37      711.80     24.35 o 
   8   7   5       55.61       79.37     11.96 o 
 -10   8   5      249.84      322.16     18.73 o 
  -9   8   5      112.14      115.61     13.48 o 
  -8   8   5      633.91      649.34     23.32 o 
  -7   8   5       30.85       18.55      7.72 o 
  -6   8   5       33.57       52.07      8.98 o 
  -5   8   5      801.13      761.25     23.47 o 
  -4   8   5      284.30      302.93     16.93 o 
  -3   8   5      588.94      664.47     22.03 o 
  -2   8   5      520.17      496.46     14.34 o 
  -1   8   5     1695.77     1737.86     30.53 o 
   0   8   5      255.03      239.21      8.98 o 
   1   8   5     2347.53     2299.45     31.71 o 
   2   8   5     1469.39     1446.75     27.42 o 
   3   8   5     2638.24     2529.50     40.81 o 
   4   8   5     1129.32     1050.77     28.20 o 
   5   8   5     1471.56     1491.45     35.58 o 
   6   8   5       23.04       40.79     13.11 o 
   7   8   5      596.95      609.35     33.02 o 
  -9   9   5       72.82       85.29     11.95 o 
  -8   9   5      175.56      152.74     14.35 o 
  -7   9   5      250.06      255.44     16.24 o 
  -6   9   5       24.52        5.05     18.45 o 
  -5   9   5      151.77      173.99     13.96 o 
  -4   9   5      145.39      163.68      9.76 o 
  -3   9   5       19.27       17.63      6.25 o 
  -2   9   5     1594.70     1561.98     40.74 o 
  -1   9   5      254.39      248.77     14.58 o 
   0   9   5     4568.38     4475.33     54.28 o 
   1   9   5        9.91        9.42      5.06 o 
   2   9   5     4385.95     4388.08     63.13 o 
   3   9   5       19.23       23.71      7.25 o 
   4   9   5      393.13      374.85     17.76 o 
   5   9   5       61.75       73.69     14.32 o 
   6   9   5      428.04      492.82     30.10 o 
  -8  10   5      856.46      929.34     30.66 o 
  -7  10   5       39.24       52.29     12.62 o 
  -6  10   5      851.13      818.39     27.78 o 
  -5  10   5      178.87      169.84     14.52 o 
  -4  10   5     1323.03     1339.01     48.07 o 
  -3  10   5      132.11      132.11     11.78 o 
  -2  10   5      606.70      574.34     18.64 o 
  -1  10   5      166.89      200.89     10.98 o 
   0  10   5      572.86      609.44     20.60 o 
   1  10   5      223.75      234.71      8.28 o 
   2  10   5      196.92      204.39     11.86 o 
   3  10   5      414.01      377.55     15.30 o 
   4  10   5      473.70      472.37     17.08 o 
   5  10   5      259.20      277.02     35.69 o 
  -6  11   5       96.99      116.59     14.47 o 
  -5  11   5     1313.44     1305.55     36.37 o 
  -4  11   5        4.23       -7.51      8.61 o 
  -3  11   5     1586.43     1650.86     50.69 o 
  -2  11   5      160.80      166.51     10.87 o 
  -1  11   5      641.23      728.64     20.49 o 
   0  11   5      189.90      225.67     10.60 o 
   1  11   5      316.01      319.63     14.72 o 
   2  11   5      418.85      454.75     16.72 o 
   3  11   5       21.81       27.84      8.70 o 
   4  11   5       31.13       30.96      9.24 o 
  -4  12   5      578.65      625.19     25.58 o 
  -3  12   5     1115.13     1125.47     34.06 o 
  -2  12   5        9.84        3.91      7.44 o 
  -1  12   5      827.72      848.34     23.04 o 
   0  12   5       85.12      101.47      8.29 o 
   1  12   5      900.21      885.22     24.57 o 
 -12   0   6      261.52      307.21     16.97 o 
 -10   0   6      704.73      682.23     22.14 o 
  -8   0   6      408.37      340.36     20.88 o 
  -6   0   6     9640.21     9297.01    134.21 o 
  -4   0   6    10563.89    10402.51    148.32 o 
  -2   0   6    23514.04    22517.36    310.49 o 
   0   0   6    11159.52    12178.06    170.85 o 
   4   0   6      715.56      663.25     26.70 o 
   6   0   6     1221.10     1173.67     28.78 o 
   8   0   6      178.40      197.13     19.91 o 
  10   0   6        6.77        7.77     14.57 o 
 -13   1   6      391.89      377.63     13.35 o 
 -12   1   6        4.58        7.71      9.48 o 
 -11   1   6       36.79       45.60      6.71 o 
 -10   1   6     1539.86     1489.09     24.82 o 
  -9   1   6      362.71      376.31     11.34 o 
  -8   1   6     8723.95     8352.34    103.35 o 
  -7   1   6      723.43      700.97     20.08 o 
  -6   1   6     1776.79     1702.77     25.98 o 
  -5   1   6     2735.77     2766.88     43.78 o 
  -4   1   6      427.23      469.66      9.35 o 
  -3   1   6     7685.18     7598.38     77.92 o 
  -2   1   6      174.99      186.78      6.31 o 
  -1   1   6     4920.60     4984.64     52.49 o 
   0   1   6      375.49      398.61      7.38 o 
   1   1   6     2187.53     2116.13     29.33 o 
   2   1   6     2644.15     2626.06     35.04 o 
   3   1   6     3756.86     3623.50     60.42 o 
   4   1   6     9002.96     8939.83    154.89 o 
   5   1   6      338.89      350.70     14.41 o 
   6   1   6      782.52      721.14     15.33 o 
   7   1   6      296.99      254.83      9.81 o 
   8   1   6      438.26      441.07     20.15 o 
   9   1   6        1.35        2.22      8.75 o 
  10   1   6      459.36      488.00     26.22 o 
 -13   2   6      444.36      467.57     14.87 o 
 -12   2   6       12.48        9.73      6.08 o 
 -11   2   6     2790.11     2706.06     38.48 o 
 -10   2   6      463.02      461.00     13.23 o 
  -9   2   6     1735.51     1682.43     81.02 o 
  -8   2   6       25.38       33.31      6.40 o 
  -7   2   6     3809.69     3700.43    102.45 o 
  -6   2   6     1519.26     1441.81     23.13 o 
  -5   2   6     5572.11     5158.63     85.66 o 
  -4   2   6       61.70       70.72      5.22 o 
  -3   2   6     1415.31     1449.90     22.23 o 
  -2   2   6      132.56      176.34      7.42 o 
  -1   2   6      344.86      358.79     13.53 o 
   0   2   6       88.29       85.11      4.20 o 
   1   2   6      489.32      430.53      7.71 o 
   2   2   6     3081.74     2937.47     39.45 o 
   3   2   6      544.31      501.44     16.09 o 
   4   2   6       60.91       69.87     10.44 o 
   5   2   6     2370.16     2290.67     35.78 o 
   6   2   6        7.12       -2.94      5.00 o 
   7   2   6     1081.03     1122.11     24.10 o 
   8   2   6        0.90       -2.67      6.87 o 
   9   2   6     1409.35     1409.82     37.42 o 
  10   2   6      103.84      142.14     14.76 o 
 -13   3   6      261.55      322.78     12.92 o 
 -12   3   6      811.49      835.20     19.29 o 
 -11   3   6       42.35       45.59      7.93 o 
 -10   3   6      947.66      940.05     22.31 o 
  -9   3   6      159.90      153.28      9.39 o 
  -8   3   6      165.89      156.18     14.27 o 
  -7   3   6       10.25        8.99      6.88 o 
  -6   3   6     3968.23     3806.03     67.73 o 
  -5   3   6      625.16      646.71     13.69 o 
  -4   3   6     6769.42     6329.46     93.37 o 
  -3   3   6     3092.54     2855.51     38.49 o 
  -2   3   6     1095.01     1159.43     19.01 o 
  -1   3   6    11382.63    11339.27    221.77 o 
   0   3   6     1507.77     1504.22     22.23 o 
   1   3   6     1933.76     2009.09     53.47 o 
   2   3   6      544.80      547.21     13.73 o 
   3   3   6     1897.47     1764.18     25.52 o 
   4   3   6      999.83     1039.80     25.22 o 
   5   3   6      717.59      721.14     17.16 o 
   6   3   6     1023.79      972.04     20.80 o 
   7   3   6       68.60       73.48      8.51 o 
   8   3   6     1302.64     1359.01     28.20 o 
   9   3   6       63.72      116.18     12.69 o 
 -12   4   6      173.73      200.48     12.79 o 
 -11   4   6       56.90       44.73      8.12 o 
 -10   4   6        0.04       -3.24      5.57 o 
  -9   4   6      410.37      348.29     13.31 o 
  -8   4   6      372.48      386.57     13.16 o 
  -7   4   6       14.49       11.95      8.25 o 
  -6   4   6      744.18      837.56     22.47 o 
  -5   4   6     1012.76      958.66     19.52 o 
  -4   4   6     9442.79     9620.85    114.00 o 
  -3   4   6     1900.19     2000.87     29.60 o 
  -2   4   6    34047.64    32806.02    366.99 o 
  -1   4   6      587.61      661.91     16.11 o 
   0   4   6    11246.35    11894.36    137.55 o 
   1   4   6       48.81       68.72      5.10 o 
   2   4   6     4142.13     4347.21     56.02 o 
   3   4   6      770.98      745.41     13.57 o 
   4   4   6     2244.19     2215.12     52.40 o 
   5   4   6      347.55      322.16     14.71 o 
   6   4   6       89.69       81.98     11.43 o 
   7   4   6       35.68       38.88      7.00 o 
   8   4   6        2.96       10.52      6.51 o 
   9   4   6        0.04       -4.22      8.41 o 
 -12   5   6      410.83      464.49     16.98 o 
 -11   5   6       67.33       77.37      9.69 o 
 -10   5   6      595.68      612.81     20.27 o 
  -9   5   6       41.69       66.81      8.10 o 
  -8   5   6      478.78      470.46     18.69 o 
  -7   5   6     2004.46     2082.94     76.96 o 
  -6   5   6      804.19      768.35     22.09 o 
  -5   5   6     5797.42     5983.59     75.29 o 
  -4   5   6     3659.02     3563.27     68.58 o 
  -3   5   6     1716.98     2016.91     30.64 o 
  -2   5   6        0.09        0.50      3.84 o 
  -1   5   6     4841.57     4889.20    113.92 o 
   0   5   6     1697.60     1708.19     26.51 o 
   1   5   6     9559.91     9712.76     99.63 o 
   2   5   6      410.12      443.09     11.92 o 
   3   5   6     3741.61     3500.00     37.29 o 
   4   5   6      826.92      820.98     18.32 o 
   5   5   6     1061.36     1023.02     21.34 o 
   6   5   6      678.28      621.65     17.07 o 
   7   5   6       50.11       46.17     10.77 o 
   8   5   6      494.81      526.23     21.46 o 
   9   5   6       64.37       79.14     16.99 o 
 -11   6   6      883.45      912.02     29.66 o 
 -10   6   6      229.88      225.93     15.28 o 
  -9   6   6     2640.47     2410.32     53.65 o 
  -8   6   6      250.48      256.76     14.75 o 
  -7   6   6     3726.50     3612.09     65.04 o 
  -6   6   6      299.18      304.53     18.45 o 
  -5   6   6      135.61      148.46      8.27 o 
  -4   6   6       22.12       25.57      5.29 o 
  -3   6   6      116.14      138.91      7.88 o 
  -2   6   6      267.17      302.40     10.59 o 
  -1   6   6      116.37      132.30      7.77 o 
   0   6   6      280.14      232.85     10.14 o 
   1   6   6      622.85      627.22     12.57 o 
   2   6   6     1114.73     1086.10     21.38 o 
   3   6   6     2603.43     2486.40     37.85 o 
   4   6   6       68.95       74.61      6.57 o 
   5   6   6     3470.97     3234.72     60.01 o 
   6   6   6       18.59       21.19      8.41 o 
   7   6   6     1597.96     1638.58     39.64 o 
   8   6   6      122.82      155.06     25.01 o 
 -11   7   6       16.44       34.36     17.24 o 
 -10   7   6     1102.02     1141.56     33.46 o 
  -9   7   6      251.56      245.92     17.72 o 
  -8   7   6     1942.18     1815.56     41.69 o 
  -7   7   6      632.69      628.15     44.91 o 
  -6   7   6     1973.32     1919.48     41.18 o 
  -5   7   6     1101.22     1128.89     28.63 o 
  -4   7   6      375.17      400.22     12.46 o 
  -3   7   6      367.64      401.21     12.68 o 
  -2   7   6      132.12      135.40      8.20 o 
  -1   7   6       90.48      103.42      8.93 o 
   0   7   6      377.92      383.32     11.98 o 
   1   7   6     1939.27     1948.90     27.25 o 
   2   7   6      742.55      679.63     16.88 o 
   3   7   6     1439.02     1440.20     26.75 o 
   4   7   6     1750.88     1664.39     29.98 o 
   5   7   6       43.80       45.84      9.95 o 
   6   7   6      966.68      999.14     48.80 o 
   7   7   6       54.61       65.40     10.92 o 
 -10   8   6       21.94       16.70      9.07 o 
  -9   8   6       51.13       60.16     17.72 o 
  -8   8   6      375.48      353.73     18.50 o 
  -7   8   6      258.78      216.36     17.72 o 
  -6   8   6     2242.99     2166.33     46.00 o 
  -5   8   6      545.07      532.00     19.69 o 
  -4   8   6     1961.67     1988.41     33.51 o 
  -3   8   6      370.27      389.56     13.11 o 
  -2   8   6     4573.74     4557.28     62.30 o 
  -1   8   6      445.34      447.29     13.90 o 
   0   8   6     1592.05     1614.51     48.16 o 
   1   8   6      692.11      735.28     18.48 o 
   2   8   6     1940.91     1932.86     33.79 o 
   3   8   6      173.93      191.94     10.76 o 
   4   8   6      627.62      625.07     17.77 o 
   5   8   6       89.34      112.65     17.97 o 
   6   8   6       99.84      114.59     19.91 o 
   7   8   6      443.15      506.42     32.05 o 
  -9   9   6       77.12      114.51     14.00 o 
  -8   9   6       26.62       19.29     10.27 o 
  -7   9   6       37.83       19.11     13.84 o 
  -6   9   6       26.87       34.08      9.57 o 
  -5   9   6     1006.72      960.11     28.29 o 
  -4   9   6       17.42       15.68      6.44 o 
  -3   9   6     2240.32     2214.22     37.26 o 
  -2   9   6      149.10      155.65      9.78 o 
  -1   9   6     4173.79     4150.74     59.01 o 
   0   9   6       27.67       40.16      6.60 o 
   1   9   6     1296.50     1208.01     25.85 o 
   2   9   6       18.27        9.99      6.93 o 
   3   9   6      868.20      825.30     21.18 o 
   4   9   6       61.33       71.87      9.67 o 
   5   9   6      715.80      772.98     38.84 o 
   6   9   6       52.20       18.45     13.60 o 
  -8  10   6       61.18       53.81     11.31 o 
  -7  10   6      168.05      185.77     15.90 o 
  -6  10   6       62.87       78.97     11.88 o 
  -5  10   6      934.50      931.99     29.28 o 
  -4  10   6      193.23      235.35     15.61 o 
  -3  10   6      159.84      165.42     10.52 o 
  -2  10   6      235.88      231.48     11.60 o 
  -1  10   6        7.77      -10.30      8.79 o 
   0  10   6      588.78      598.80     17.64 o 
   1  10   6      239.49      257.89     13.86 o 
   2  10   6      509.38      506.12     18.70 o 
   3  10   6       62.11       64.76      9.54 o 
   4  10   6        9.44       -2.57      7.27 o 
  -6  11   6      727.99      755.68     38.36 o 
  -5  11   6      115.55      129.90     14.22 o 
  -4  11   6      139.09      154.48     15.05 o 
  -3  11   6      472.82      484.98     16.77 o 
  -2  11   6       82.64       98.20      9.65 o 
  -1  11   6      318.11      335.92     14.22 o 
   0  11   6        4.57       11.52      7.13 o 
   1  11   6        2.49        4.28     11.42 o 
   2  11   6      445.81      427.46     18.12 o 
   3  11   6        1.13       12.71      8.54 o 
 -13   0   7       49.65       77.51     26.70 o 
 -11   0   7      262.40      249.57     20.88 o 
  -9   0   7     8866.07     8523.20    184.51 o 
  -7   0   7     4025.18     3868.31     92.25 o 
  -5   0   7    13016.81    13749.60    194.84 o 
  -3   0   7    10867.44    11497.31    163.57 o 
  -1   0   7     2880.00     2996.81     53.41 o 
   1   0   7     1495.72     1414.38     41.76 o 
   3   0   7      321.23      373.38     20.39 o 
   5   0   7       15.87       16.02      9.71 o 
   7   0   7      130.25      131.44     12.84 o 
   9   0   7      820.64      857.47     41.27 o 
 -13   1   7      335.99      343.13     15.22 o 
 -12   1   7        7.74        2.97      6.85 o 
 -11   1   7     2096.65     1881.87     48.77 o 
 -10   1   7      549.55      501.81     19.23 o 
  -9   1   7      292.69      300.36     34.96 o 
  -8   1   7     2426.53     2318.95     62.39 o 
  -7   1   7     1483.11     1488.38     32.55 o 
  -6   1   7     4690.00     4520.15     50.14 o 
  -5   1   7      152.31      163.58     13.95 o 
  -4   1   7    10524.41    10810.17    137.01 o 
  -3   1   7     7505.84     7767.01     80.28 o 
  -2   1   7     8036.49     8197.79     94.29 o 
  -1   1   7     1032.97     1187.99     16.49 o 
   0   1   7     2064.02     2064.59     27.54 o 
   1   1   7     2945.58     2643.88     36.18 o 
   2   1   7      602.44      524.17     22.09 o 
   3   1   7      805.60      749.92     21.11 o 
   4   1   7        0.42        2.96      6.69 o 
   5   1   7      205.32      154.14     11.31 o 
   6   1   7     1175.29     1212.41     24.74 o 
   7   1   7     1072.17     1047.99     20.38 o 
   8   1   7      135.00      144.36     14.41 o 
   9   1   7      923.26      995.15     31.41 o 
 -13   2   7       94.59      118.55     11.30 o 
 -12   2   7      942.76     1032.33     25.04 o 
 -11   2   7       18.88       15.75      9.56 o 
 -10   2   7     1175.23     1122.43     30.21 o 
  -9   2   7       31.00       16.99      7.58 o 
  -8   2   7     2243.84     2092.31     42.57 o 
  -7   2   7       79.12       82.08     11.65 o 
  -6   2   7     1733.55     1656.68     26.43 o 
  -5   2   7     1294.00     1225.46     21.03 o 
  -4   2   7       12.64       18.15      9.08 o 
  -3   2   7        9.78        9.91      5.68 o 
  -2   2   7     1243.40     1307.95     18.26 o 
  -1   2   7      159.88      188.81      7.08 o 
   0   2   7     4486.95     4474.31     48.31 o 
   1   2   7      178.60      176.56      7.69 o 
   2   2   7     4044.91     3864.50     82.78 o 
   3   2   7      963.77      914.07     30.10 o 
   4   2   7     6646.57     6655.13    104.88 o 
   5   2   7      124.44      154.41     11.96 o 
   6   2   7     1347.70     1290.06     27.35 o 
   7   2   7        0.51       -7.16      5.57 o 
   8   2   7      277.69      293.92     16.28 o 
   9   2   7       64.25       82.33     12.18 o 
 -13   3   7      351.13      397.92     16.62 o 
 -12   3   7      106.07      109.92     10.60 o 
 -11   3   7     1003.12     1086.73     25.04 o 
 -10   3   7      889.47      922.04     27.29 o 
  -9   3   7     1349.81     1302.98     32.27 o 
  -8   3   7       57.23       60.96      9.67 o 
  -7   3   7     4186.49     4018.30     72.10 o 
  -6   3   7     2892.80     2888.77     51.66 o 
  -5   3   7       59.24       78.97      6.47 o 
  -4   3   7     3655.20     3795.56     49.98 o 
  -3   3   7       33.17       12.96      3.99 o 
  -2   3   7       63.06       73.08      5.50 o 
  -1   3   7      488.06      530.29     11.47 o 
   0   3   7     1323.82     1478.60     19.89 o 
   1   3   7      567.91      641.23     14.27 o 
   2   3   7     1667.58     1571.66     25.33 o 
   3   3   7     3689.50     3493.47     61.10 o 
   4   3   7        2.45       -3.08      6.07 o 
   5   3   7     2181.30     1999.31     37.73 o 
   6   3   7       37.44       64.15      8.02 o 
   7   3   7      554.27      600.04     17.84 o 
   8   3   7       44.31       71.32     16.58 o 
   9   3   7       62.73       58.87     20.88 o 
 -12   4   7       49.83       59.35      9.04 o 
 -11   4   7      259.84      256.84     20.15 o 
 -10   4   7      434.80      417.03     24.03 o 
  -9   4   7     2752.85     2681.84     53.21 o 
  -8   4   7      346.68      359.40     16.18 o 
  -7   4   7     2942.75     2787.14     61.18 o 
  -6   4   7      116.47      123.74     17.72 o 
  -5   4   7    14324.28    14159.02    164.92 o 
  -4   4   7     1902.99     1923.84     29.77 o 
  -3   4   7     4475.58     4537.83     58.47 o 
  -2   4   7       54.50       77.76      8.60 o 
  -1   4   7     5869.46     6217.13     85.09 o 
   0   4   7     1137.17     1143.32     19.37 o 
   1   4   7     4429.31     4224.13     57.70 o 
   2   4   7      500.13      461.74     12.85 o 
   3   4   7     1948.11     1898.41     39.47 o 
   4   4   7       29.58       27.49      7.81 o 
   5   4   7       11.78       10.99      6.68 o 
   6   4   7       75.82       73.83      8.12 o 
   7   4   7       87.10      104.56      9.78 o 
   8   4   7       99.79      127.75     15.92 o 
 -12   5   7        3.77        2.93      8.86 o 
 -11   5   7      321.39      348.77     18.69 o 
 -10   5   7       13.10       12.94      8.71 o 
  -9   5   7      132.64      101.42     13.35 o 
  -8   5   7     1120.35     1090.12     28.97 o 
  -7   5   7      446.86      437.09     17.50 o 
  -6   5   7     2136.14     2117.44     42.72 o 
  -5   5   7        0.22        5.66      4.60 o 
  -4   5   7     3445.62     3356.24     46.61 o 
  -3   5   7      866.17      850.28     17.60 o 
  -2   5   7     9789.46    10111.01    125.98 o 
  -1   5   7      355.59      446.17     11.99 o 
   0   5   7     9927.15     9905.73    176.75 o 
   1   5   7      573.41      539.40     17.21 o 
   2   5   7       19.25       38.63     17.35 o 
   3   5   7     2586.75     2502.04    159.74 o 
   4   5   7      188.43      175.40      9.26 o 
   5   5   7      827.24      721.12     18.13 o 
   6   5   7       33.68       48.55     15.05 o 
   7   5   7      437.74      460.29     20.43 o 
   8   5   7      430.02      450.74     20.43 o 
 -11   6   7      166.08      179.70     15.90 o 
 -10   6   7      800.52      812.13     27.56 o 
  -9   6   7        0.52        0.77      7.11 o 
  -8   6   7      707.60      699.73     23.52 o 
  -7   6   7       24.87       38.52      9.47 o 
  -6   6   7       63.25       66.44      9.33 o 
  -5   6   7       90.24      119.86      9.25 o 
  -4   6   7      299.00      311.26     11.06 o 
  -3   6   7      225.69      220.36      9.65 o 
  -2   6   7       64.91       77.20      6.71 o 
  -1   6   7     1343.71     1299.20     23.16 o 
   0   6   7     2147.76     2185.32     33.52 o 
   1   6   7        0.63       -1.54      6.34 o 
   2   6   7     3925.55     3882.00     54.05 o 
   3   6   7       39.32       49.33      5.77 o 
   4   6   7      678.67      725.19     23.16 o 
   5   6   7       45.01       34.97      8.56 o 
   6   6   7     1289.75     1281.83     48.55 o 
   7   6   7       32.93       27.89      9.89 o 
 -11   7   7      706.13      706.73     27.41 o 
 -10   7   7      133.10      130.31     14.06 o 
  -9   7   7     1473.93     1500.76     38.45 o 
  -8   7   7      882.77      807.96     37.14 o 
  -7   7   7     1029.49      925.14     27.10 o 
  -6   7   7      225.42      189.41     12.95 o 
  -5   7   7      257.82      258.24     14.57 o 
  -4   7   7      522.25      523.48     14.55 o 
  -3   7   7       58.25       58.26      7.67 o 
  -2   7   7     1460.99     1464.80     26.46 o 
  -1   7   7      199.21      160.05      8.89 o 
   0   7   7      620.90      650.36     15.92 o 
   1   7   7     1856.26     1805.65     38.83 o 
   2   7   7      142.78      164.85      9.68 o 
   3   7   7      463.13      458.56     14.49 o 
   4   7   7        5.19        4.33      7.46 o 
   5   7   7     1542.44     1483.72     36.85 o 
   6   7   7       45.99       42.35     10.02 o 
   7   7   7      875.83      938.94     29.85 o 
 -10   8   7       10.90       29.17     10.27 o 
  -9   8   7     1079.95     1060.46     35.69 o 
  -8   8   7      788.46      799.22     32.05 o 
  -7   8   7     1726.97     1651.05     43.70 o 
  -6   8   7     1024.97      954.06     39.09 o 
  -5   8   7     4717.23     4492.83     78.09 o 
  -4   8   7       20.23       21.00      6.03 o 
  -3   8   7     2933.48     2949.99     44.92 o 
  -2   8   7      345.23      329.88     13.34 o 
  -1   8   7     3412.02     3424.47     49.99 o 
   0   8   7        0.67        1.42     11.41 o 
   1   8   7      975.34      948.96     27.10 o 
   2   8   7       94.80       85.36      8.74 o 
   3   8   7      343.26      370.16     13.81 o 
   4   8   7      947.72      965.23     29.16 o 
   5   8   7       17.72       39.81     14.57 o 
   6   8   7      210.85      244.32     26.22 o 
  -9   9   7      155.20      156.30     16.04 o 
  -8   9   7      338.36      331.65     18.69 o 
  -7   9   7       80.53       90.40     12.48 o 
  -6   9   7     2461.40     2563.24     53.55 o 
  -5   9   7        6.44      -12.78     16.02 o 
  -4   9   7     2507.67     2460.22     47.83 o 
  -3   9   7       99.10      114.78      9.26 o 
  -2   9   7     2515.71     2581.74     41.75 o 
  -1   9   7       42.40       43.36      7.31 o 
   0   9   7     1465.89     1398.88     43.94 o 
   1   9   7      498.45      494.64     20.59 o 
   2   9   7     1057.91     1123.75     25.27 o 
   3   9   7      100.72       95.28     27.15 o 
   4   9   7      163.64      219.95     24.76 o 
   5   9   7      505.48      485.54     31.56 o 
  -7  10   7       95.80      120.40     15.29 o 
  -6  10   7      239.41      248.39     17.21 o 
  -5  10   7      221.49      247.61     16.31 o 
  -4  10   7        3.05       -6.43      8.26 o 
  -3  10   7      342.67      325.93     13.70 o 
  -2  10   7      254.95      262.43     12.35 o 
  -1  10   7      289.67      291.76     12.81 o 
   0  10   7     1187.59     1106.93     31.92 o 
   1  10   7        1.65       -1.21      8.58 o 
   2  10   7      556.83      507.22     17.69 o 
   3  10   7       40.15       60.17      9.58 o 
  -5  11   7       70.41       70.88     12.30 o 
  -4  11   7       72.44       77.31     12.48 o 
  -3  11   7      127.54      150.13     11.09 o 
  -2  11   7      150.33      161.19     11.42 o 
  -1  11   7      584.53      537.03     32.53 o 
   0  11   7       26.89       26.20     10.49 o 
   1  11   7      623.13      608.23     24.89 o 
 -12   0   8     1510.97     1392.53     51.95 o 
 -10   0   8     1244.00     1135.20     43.21 o 
  -8   0   8     2105.12     1997.52     57.78 o 
  -6   0   8     9840.21     9689.14    141.62 o 
  -4   0   8     9813.57    10246.19    148.48 o 
  -2   0   8     5292.51     5033.91     77.32 o 
   0   0   8        3.75        4.08      4.04 o 
   2   0   8       87.00      103.91     14.57 o 
   4   0   8       73.55       65.55     13.60 o 
   6   0   8     1659.42     1682.40     53.90 o 
   8   0   8     2638.99     2729.23     81.57 o 
 -13   1   8       99.27      114.09     15.29 o 
 -12   1   8      151.87      177.05     15.25 o 
 -11   1   8      206.34      194.55     14.86 o 
 -10   1   8        8.87        6.35      7.33 o 
  -9   1   8     1657.22     1570.71     36.22 o 
  -8   1   8      837.74      886.67     24.71 o 
  -7   1   8     5656.77     5379.83     69.46 o 
  -6   1   8     1339.47     1256.40     19.08 o 
  -5   1   8     2498.63     2462.54     30.87 o 
  -4   1   8      817.35      797.76     13.95 o 
  -3   1   8     5472.37     5568.87     60.18 o 
  -2   1   8      810.01      914.73     19.75 o 
  -1   1   8     2461.21     2608.38     33.99 o 
   0   1   8     2751.54     2669.09     37.40 o 
   1   1   8       10.00       16.56      6.69 o 
   2   1   8      723.70      734.86     21.46 o 
   3   1   8      449.73      434.14     16.31 o 
   4   1   8     1923.70     1802.06     38.45 o 
   5   1   8      528.37      544.17     24.76 o 
   6   1   8     3280.88     3203.93     49.33 o 
   7   1   8     1400.55     1342.74     24.32 o 
   8   1   8       13.37       -3.64     11.17 o 
 -13   2   8      639.40      661.10     25.41 o 
 -12   2   8       57.26       65.28     10.97 o 
 -11   2   8     1007.98     1001.98     29.50 o 
 -10   2   8       25.95       28.85      8.28 o 
  -9   2   8     1508.18     1464.16     50.50 o 
  -8   2   8      239.93      256.31     14.22 o 
  -7   2   8      302.27      317.61     14.37 o 
  -6   2   8       67.44       76.96      6.49 o 
  -5   2   8      584.32      573.97     11.91 o 
  -4   2   8       99.55      131.39      6.20 o 
  -3   2   8     3787.90     3781.17     43.52 o 
  -2   2   8      130.84      138.29      6.10 o 
  -1   2   8     6114.26     6436.69     71.83 o 
   0   2   8     1718.92     1636.59     31.97 o 
   1   2   8    12826.27    12675.08    289.63 o 
   2   2   8      251.59      263.08     13.38 o 
   3   2   8     3523.43     3541.52     62.82 o 
   4   2   8      406.93      422.79     16.81 o 
   5   2   8     2966.50     2890.86    120.41 o 
   6   2   8       95.60      109.14      9.51 o 
   7   2   8      398.51      427.75     15.58 o 
   8   2   8       86.88      132.32     14.08 o 
 -12   3   8      563.89      560.96     26.70 o 
 -11   3   8      751.53      742.24     25.74 o 
 -10   3   8      854.29      788.19     25.56 o 
  -9   3   8     1327.73     1249.97     32.07 o 
  -8   3   8       28.73        8.69      7.58 o 
  -7   3   8     1646.62     1595.39     35.00 o 
  -6   3   8      552.17      563.75     18.50 o 
  -5   3   8      806.41      825.35     17.38 o 
  -4   3   8      962.09      978.89     18.83 o 
  -3   3   8      189.28      177.01     13.80 o 
  -2   3   8      481.24      496.51     10.70 o 
  -1   3   8     1550.32     1544.93     21.35 o 
   0   3   8     7106.06     6805.41    113.17 o 
   1   3   8      242.22      240.29      9.86 o 
   2   3   8     6689.07     6277.37    194.70 o 
   3   3   8      496.32      510.21     18.94 o 
   4   3   8     1809.20     1690.07     37.57 o 
   5   3   8       65.74       69.42      8.23 o 
   6   3   8      125.67      143.79     10.25 o 
   7   3   8      173.28      176.09     10.87 o 
   8   3   8      118.03      141.37     11.69 o 
 -12   4   8      668.51      720.65     26.26 o 
 -11   4   8        2.85        3.64     14.81 o 
 -10   4   8     1849.42     1806.98     74.05 o 
  -9   4   8      480.46      436.83     18.80 o 
  -8   4   8     3042.36     2907.77     55.77 o 
  -7   4   8      624.65      668.49     27.19 o 
  -6   4   8     3069.21     2978.67    179.89 o 
  -5   4   8      361.13      404.54     12.21 o 
  -4   4   8     1799.65     1828.36     29.23 o 
  -3   4   8      539.32      541.65     13.49 o 
  -2   4   8     3764.09     3634.98     97.78 o 
  -1   4   8      162.16      147.97      7.52 o 
   0   4   8     4976.72     4872.01     64.36 o 
   1   4   8      110.32      145.93      8.75 o 
   2   4   8      270.42      272.68     13.72 o 
   3   4   8        7.68       10.75      7.67 o 
   4   4   8      583.79      548.03     30.59 o 
   5   4   8       98.16       84.21      8.46 o 
   6   4   8      812.65      841.89     21.18 o 
   7   4   8       12.24       37.19      7.74 o 
   8   4   8      305.04      328.39     14.43 o 
 -12   5   8      157.78      192.36     16.09 o 
 -11   5   8      624.69      667.31     27.68 o 
 -10   5   8       36.20       29.49      9.68 o 
  -9   5   8     1290.43     1232.48     62.39 o 
  -8   5   8       32.21       26.25      8.98 o 
  -7   5   8     2062.90     1997.49     42.39 o 
  -6   5   8      453.48      486.30     18.31 o 
  -5   5   8     4693.38     4638.61     61.84 o 
  -4   5   8      372.29      390.92     12.28 o 
  -3   5   8     2359.25     2397.94     36.10 o 
  -2   5   8       77.41       96.14      7.12 o 
  -1   5   8     1756.87     1801.86     28.65 o 
   0   5   8     3057.11     2785.61     50.49 o 
   1   5   8        4.23        8.72      5.48 o 
   2   5   8     2955.25     2899.49     55.44 o 
   3   5   8      179.77      172.37     13.18 o 
   4   5   8      454.64      445.50     23.79 o 
   5   5   8      382.47      405.43     17.96 o 
   6   5   8      233.15      276.76     23.31 o 
   7   5   8      397.72      386.23     19.22 o 
 -11   6   8       33.50       53.76     12.01 o 
 -10   6   8       52.62       53.24     11.88 o 
  -9   6   8       34.59       45.22     10.20 o 
  -8   6   8       18.32       19.85      8.51 o 
  -7   6   8       23.40       19.23     18.21 o 
  -6   6   8      315.61      324.92     15.69 o 
  -5   6   8      160.79      199.12      9.78 o 
  -4   6   8      136.97      163.52     10.85 o 
  -3   6   8     5988.49     6080.72     78.17 o 
  -2   6   8       47.69       35.54      6.14 o 
  -1   6   8     1069.71     1078.14     21.00 o 
   0   6   8      749.69      781.22     25.49 o 
   1   6   8      736.52      709.77     42.97 o 
   2   6   8       10.00       11.23      7.67 o 
   3   6   8      926.34     1030.02     29.00 o 
   4   6   8       93.74       89.17     10.78 o 
   5   6   8      752.59      766.78     31.56 o 
   6   6   8       45.67       52.44     16.51 o 
   7   6   8      560.16      615.93     24.38 o 
 -10   7   8      320.06      331.45     19.29 o 
  -9   7   8      115.18      104.77     12.79 o 
  -8   7   8       96.11       91.29     12.38 o 
  -7   7   8      348.35      300.19     16.24 o 
  -6   7   8       47.58       39.21      9.05 o 
  -5   7   8      734.32      761.34     23.47 o 
  -4   7   8      822.17      809.33     18.94 o 
  -3   7   8      252.60      280.54     11.43 o 
  -2   7   8     1662.21     1705.18     29.89 o 
  -1   7   8      491.90      474.33     18.69 o 
   0   7   8     1755.53     1782.24     65.79 o 
   1   7   8      151.56      185.42     13.48 o 
   2   7   8     1377.03     1314.57     32.42 o 
   3   7   8       10.84       24.96     18.94 o 
   4   7   8     1556.75     1607.90     39.44 o 
   5   7   8       30.79       42.75      9.78 o 
   6   7   8      402.11      415.14     28.16 o 
  -9   8   8      238.74      253.57     17.76 o 
  -8   8   8      948.80      951.03     30.35 o 
  -7   8   8      150.15      175.80     15.05 o 
  -6   8   8     3131.95     3036.18     59.51 o 
  -5   8   8        1.20       -6.16      7.70 o 
  -4   8   8     1759.89     1775.31     31.99 o 
  -3   8   8      220.21      226.48     10.83 o 
  -2   8   8      876.46      933.78     21.34 o 
  -1   8   8       25.19       15.23      8.02 o 
   0   8   8      164.87      184.09     14.17 o 
   1   8   8      940.91      859.59     28.89 o 
   2   8   8        3.23        4.61      8.41 o 
   3   8   8      285.65      289.58     26.22 o 
   4   8   8      240.14      232.92     18.45 o 
   5   8   8       12.30        8.74     13.60 o 
  -8   9   8        1.97        3.08      9.21 o 
  -7   9   8     1889.91     2105.79     67.00 o 
  -6   9   8      127.07      118.89     12.48 o 
  -5   9   8      631.89      649.11     23.57 o 
  -4   9   8      461.45      481.56     19.91 o 
  -3   9   8     1432.07     1454.11     28.98 o 
  -2   9   8      545.18      576.19     16.97 o 
  -1   9   8      705.64      666.09     23.69 o 
   0   9   8      442.43      398.96     19.05 o 
   1   9   8      105.79      132.81     13.38 o 
   2   9   8      257.90      247.77     15.96 o 
   3   9   8      362.15      327.74     25.25 o 
   4   9   8      288.45      345.06     18.69 o 
  -7  10   8      582.83      674.89     26.47 o 
  -6  10   8       57.90       48.44     11.08 o 
  -5  10   8      357.73      409.17     19.98 o 
  -4  10   8      676.83      663.10     24.31 o 
  -3  10   8      462.75      484.16     35.61 o 
  -2  10   8      293.76      307.15     13.78 o 
  -1  10   8     1406.36     1359.81     36.56 o 
   0  10   8        5.30       15.64      9.89 o 
   1  10   8     2132.95     2112.19     48.51 o 
   2  10   8        0.55        9.68      9.45 o 
  -4  11   8      112.95      161.47     15.28 o 
  -3  11   8       24.16       30.13      8.12 o 
  -2  11   8      754.00      707.66     26.38 o 
  -1  11   8      198.12      235.82     16.91 o 
 -13   0   9      613.08      616.64     34.47 o 
 -11   0   9      164.81      214.61     21.36 o 
  -9   0   9     2654.13     2506.37     70.89 o 
  -7   0   9    11063.64    10838.26    226.26 o 
  -5   0   9     1701.30     1673.46     59.24 o 
  -3   0   9      536.73      488.78     15.44 o 
  -1   0   9       18.61       25.70      5.93 o 
   1   0   9       42.40       55.35     12.14 o 
   3   0   9     1880.90     1767.37     54.87 o 
   5   0   9      605.06      715.69     33.50 o 
   7   0   9      427.41      424.72     19.74 o 
 -13   1   9       83.93      142.03     14.91 o 
 -12   1   9      547.56      557.20     23.35 o 
 -11   1   9       34.03       34.37      9.78 o 
 -10   1   9      341.01      356.14     17.34 o 
  -9   1   9     2728.26     2712.15     53.04 o 
  -8   1   9      934.96      890.23     25.23 o 
  -7   1   9     1627.40     1662.79     35.09 o 
  -6   1   9      887.61      879.70     15.74 o 
  -5   1   9     3490.83     3269.23     41.89 o 
  -4   1   9      219.96      203.31      7.75 o 
  -3   1   9     4165.79     4204.42     47.91 o 
  -2   1   9      503.64      519.43     11.12 o 
  -1   1   9     2483.40     2474.08     36.27 o 
   0   1   9        5.43        0.93      6.15 o 
   1   1   9     2410.34     2329.62     61.91 o 
   2   1   9     1112.01     1120.88     28.32 o 
   3   1   9     1224.15     1150.90     29.52 o 
   4   1   9      442.79      445.34     18.16 o 
   5   1   9       49.60       43.49      9.44 o 
   6   1   9     1232.73     1258.95     33.12 o 
   7   1   9       38.45       89.01     14.38 o 
 -12   2   9      139.14      170.82     14.91 o 
 -11   2   9      273.82      226.17     15.45 o 
 -10   2   9      266.06      212.82     17.72 o 
  -9   2   9        1.61       -7.85      6.50 o 
  -8   2   9      474.48      422.09     17.34 o 
  -7   2   9      665.72      667.75     16.19 o 
  -6   2   9     2529.92     2507.80     32.87 o 
  -5   2   9       86.60      105.04      6.54 o 
  -4   2   9     3685.99     3596.03     50.04 o 
  -3   2   9      275.26      327.93      9.30 o 
  -2   2   9     7314.84     7542.66     79.78 o 
  -1   2   9       51.34       60.59      9.59 o 
   0   2   9     7863.19     7752.31    177.22 o 
   1   2   9     1340.98     1239.77     30.04 o 
   2   2   9     3521.15     3297.58     60.25 o 
   3   2   9        9.55        1.11      6.98 o 
   4   2   9     1333.90     1203.16     31.06 o 
   5   2   9      160.94      152.14     13.48 o 
   6   2   9      601.70      604.06     18.13 o 
   7   2   9      192.83      223.14     12.75 o 
 -12   3   9      446.41      453.39     21.44 o 
 -11   3   9        7.91       -3.17      8.40 o 
 -10   3   9     1042.25     1053.12     30.53 o 
  -9   3   9      728.09      709.58     38.84 o 
  -8   3   9      687.83      655.01     29.62 o 
  -7   3   9      449.66      456.87     17.96 o 
  -6   3   9      364.03      328.29     14.37 o 
  -5   3   9     1413.91     1386.92     24.73 o 
  -4   3   9      448.60      428.16     10.79 o 
  -3   3   9     3682.84     3589.76     42.56 o 
  -2   3   9        0.94        3.78      3.93 o 
  -1   3   9     9958.91     9767.73    118.48 o 
   0   3   9     2327.85     2336.85     35.91 o 
   1   3   9     1449.33     1391.89     32.61 o 
   2   3   9     1082.74     1080.43     28.50 o 
   3   3   9     1140.78     1092.76     29.18 o 
   4   3   9      993.12      927.92     27.10 o 
   5   3   9      180.86      194.95     15.06 o 
   6   3   9      760.77      766.47     20.43 o 
   7   3   9      206.72      201.39     11.75 o 
 -12   4   9       41.95       39.54     11.66 o 
 -11   4   9     1870.04     1927.17     45.81 o 
 -10   4   9      165.00      171.33     14.86 o 
  -9   4   9     2501.35     2447.72     51.31 o 
  -8   4   9      231.41      227.69     14.56 o 
  -7   4   9     2055.20     1957.84     41.34 o 
  -6   4   9       95.15       84.59      9.80 o 
  -5   4   9     1357.47     1301.53     23.98 o 
  -4   4   9        7.61       -6.71      4.66 o 
  -3   4   9     1562.54     1610.02     52.54 o 
  -2   4   9        1.58        2.78      3.88 o 
  -1   4   9      596.65      549.31     14.90 o 
   0   4   9        0.25        1.74      5.39 o 
   1   4   9     3273.70     3167.85     73.32 o 
   2   4   9      869.32      831.03     25.49 o 
   3   4   9     1280.32     1183.66     30.89 o 
   4   4   9      109.04      109.02     14.32 o 
   5   4   9     1476.10     1414.09     28.66 o 
   6   4   9       46.13       47.20      7.94 o 
   7   4   9      754.69      820.18     29.09 o 
 -11   5   9       16.93       14.87     10.09 o 
 -10   5   9     1385.37     1427.45     37.75 o 
  -9   5   9      195.26      217.51     15.35 o 
  -8   5   9     1922.38     1752.17     44.67 o 
  -7   5   9      427.02      434.75     18.19 o 
  -6   5   9      842.77      903.52     37.63 o 
  -5   5   9      428.22      477.62     14.20 o 
  -4   5   9      966.61      935.68     22.19 o 
  -3   5   9      580.28      612.33     15.40 o 
  -2   5   9      637.58      633.60     15.41 o 
  -1   5   9     3384.65     3314.87     93.47 o 
   0   5   9      340.79      382.07     18.87 o 
   1   5   9      176.39      174.67     12.69 o 
   2   5   9      245.23      226.18     13.83 o 
   3   5   9      403.24      382.08     17.66 o 
   4   5   9     1185.17     1149.82     31.56 o 
   5   5   9      111.40       97.76     12.50 o 
   6   5   9      580.66      542.84     32.53 o 
 -11   6   9        0.30        0.80     10.15 o 
 -10   6   9       45.45       63.76     12.25 o 
  -9   6   9      225.18      198.73     23.55 o 
  -8   6   9      492.41      471.68     20.18 o 
  -7   6   9      223.41      228.64     14.66 o 
  -6   6   9     3054.39     3064.75     75.99 o 
  -5   6   9      173.11      165.97     12.25 o 
  -4   6   9     3526.70     3591.58     51.55 o 
  -3   6   9      101.15       96.83      9.20 o 
  -2   6   9     6243.82     6030.00     97.28 o 
  -1   6   9       86.73      126.15     11.61 o 
   0   6   9     1334.08     1343.70     40.06 o 
   1   6   9       38.25       12.35      8.75 o 
   2   6   9     3927.87     3776.13     70.21 o 
   3   6   9      308.06      317.42     16.81 o 
   4   6   9      693.12      693.49     24.50 o 
   5   6   9      127.85      161.11     13.68 o 
   6   6   9        0.13       13.11     14.57 o 
 -10   7   9       72.94       50.23     13.84 o 
  -9   7   9        0.46       -0.37     14.08 o 
  -8   7   9      782.00      809.95     44.91 o 
  -7   7   9      726.14      696.15     24.61 o 
  -6   7   9      160.88      164.31     13.53 o 
  -5   7   9     2059.41     2005.61     43.00 o 
  -4   7   9        2.21       -0.61      5.50 o 
  -3   7   9     4182.83     4353.28     60.69 o 
  -2   7   9      142.04      152.01     19.42 o 
  -1   7   9     2702.58     2655.94     63.12 o 
   0   7   9       55.90       64.12     10.37 o 
   1   7   9     1909.86     1856.23     61.18 o 
   2   7   9      104.30       85.11     12.18 o 
   3   7   9      930.17      964.15     30.03 o 
   4   7   9      313.13      301.68     16.97 o 
   5   7   9       61.55       59.07     11.15 o 
  -9   8   9      889.25      895.89     63.36 o 
  -8   8   9      105.62      129.19     14.06 o 
  -7   8   9      902.57      933.05     29.32 o 
  -6   8   9       96.74       98.16     12.13 o 
  -5   8   9      492.29      482.52     23.55 o 
  -4   8   9       82.32      108.78      9.30 o 
  -3   8   9      181.57      187.13     10.53 o 
  -2   8   9      398.38      420.89     18.69 o 
  -1   8   9       85.88       75.07     10.92 o 
   0   8   9      150.93      185.35     14.72 o 
   1   8   9      284.58      260.02     15.79 o 
   2   8   9       56.57       80.20     11.67 o 
   3   8   9      424.89      448.04     20.77 o 
   4   8   9        5.38       16.36      9.78 o 
  -8   9   9      239.06      170.63     16.09 o 
  -7   9   9      233.20      289.41     18.17 o 
  -6   9   9      425.47      472.99     43.94 o 
  -5   9   9      258.92      251.84     16.04 o 
  -4   9   9      570.74      566.99     47.34 o 
  -3   9   9      504.33      494.10     16.21 o 
  -2   9   9      101.66      166.83     13.65 o 
  -1   9   9      176.55      223.67     15.60 o 
   0   9   9      151.99      141.85     14.56 o 
   1   9   9      145.27      200.03     15.60 o 
   2   9   9      570.00      589.45     34.47 o 
   3   9   9       56.02       46.86     11.19 o 
  -6  10   9      165.57      100.51     13.88 o 
  -5  10   9      164.41      180.51     15.28 o 
  -4  10   9      476.84      457.83     20.32 o 
  -3  10   9       11.35        5.50      9.10 o 
  -2  10   9      837.86      901.82     58.51 o 
  -1  10   9       23.85       20.41     10.03 o 
   0  10   9     1514.43     1510.20     59.48 o 
   1  10   9       14.04       24.76     11.19 o 
 -12   0  10     1177.35     1230.36     50.01 o 
 -10   0  10     2434.07     2301.47     69.43 o 
  -8   0  10      224.61      200.53     18.94 o 
  -6   0  10       25.33       38.41      7.53 o 
  -4   0  10       16.96       26.80      8.74 o 
  -2   0  10      385.37      402.69     14.35 o 
   0   0  10     3786.86     3890.16     97.11 o 
   2   0  10     1464.98     1370.20     47.10 o 
   4   0  10     2025.13     1973.73     62.15 o 
   6   0  10      100.68      132.07     19.91 o 
 -12   1  10       11.68       11.51      9.09 o 
 -11   1  10      939.93      959.56     29.52 o 
 -10   1  10      997.66      960.64     28.67 o 
  -9   1  10        8.82        1.70      6.87 o 
  -8   1  10     5356.88     5244.37     87.38 o 
  -7   1  10      517.17      519.94     20.39 o 
  -6   1  10     1003.90      939.94     18.29 o 
  -5   1  10       54.70       64.72      5.88 o 
  -4   1  10     3038.43     2987.59     37.12 o 
  -3   1  10      737.37      779.19     19.48 o 
  -2   1  10     3492.70     3472.19     48.62 o 
  -1   1  10      975.45      949.12     26.22 o 
   0   1  10      501.95      466.92     17.68 o 
   1   1  10      639.94      656.38     21.97 o 
   2   1  10      189.60      182.43     12.87 o 
   3   1  10     1435.83     1362.30     45.88 o 
   4   1  10      126.81      150.34     13.39 o 
   5   1  10      468.27      471.77     22.09 o 
   6   1  10        0.68       11.67      9.25 o 
   7   1  10      201.64      209.56     13.56 o 
 -12   2  10        9.45       14.08      8.85 o 
 -11   2  10      720.57      648.35     24.20 o 
 -10   2  10        0.01       -8.48      7.67 o 
  -9   2  10     1798.10     1714.54     39.82 o 
  -8   2  10       57.63       64.27     10.09 o 
  -7   2  10     2494.18     2485.65     39.01 o 
  -6   2  10      179.78      203.13      8.44 o 
  -5   2  10     7654.27     7741.61     83.44 o 
  -4   2  10      188.21      190.84      8.16 o 
  -3   2  10     5319.96     5441.31     60.80 o 
  -2   2  10      264.28      276.83     11.10 o 
  -1   2  10     2672.95     2623.02     50.64 o 
   0   2  10      291.28      303.56     14.75 o 
   1   2  10      973.64      917.00     25.75 o 
   2   2  10       25.46       27.67      8.41 o 
   3   2  10      283.23      281.61     15.28 o 
   4   2  10       18.15       13.30     10.44 o 
   5   2  10       80.57       96.60     12.84 o 
   6   2  10       59.07       93.24      9.79 o 
 -12   3  10       69.35       60.79     11.66 o 
 -11   3  10      515.37      481.04     21.28 o 
 -10   3  10      158.03      172.67     14.72 o 
  -9   3  10      217.40      217.25     14.42 o 
  -8   3  10      700.22      618.75     35.44 o 
  -7   3  10       86.37      102.07     10.10 o 
  -6   3  10     2672.46     2650.09     40.82 o 
  -5   3  10        0.58       -5.40      5.12 o 
  -4   3  10     3987.41     4019.41     49.79 o 
  -3   3  10      750.62      775.11     16.75 o 
  -2   3  10     1213.97     1229.06     23.68 o 
  -1   3  10     3330.31     3333.68     77.20 o 
   0   3  10      881.90      866.29     25.40 o 
   1   3  10      491.39      476.77     21.36 o 
   2   3  10      787.91      770.03     24.69 o 
   3   3  10     1277.44     1170.34     31.75 o 
   4   3  10      155.82      125.63     13.13 o 
   5   3  10     1779.21     1709.19     41.18 o 
   6   3  10      232.99      244.64     12.40 o 
 -11   4  10       17.28       19.69     10.92 o 
 -10   4  10      937.91      895.52     30.10 o 
  -9   4  10        0.04       -1.08      7.38 o 
  -8   4  10      919.89      871.82     26.94 o 
  -7   4  10       58.22       65.59      9.92 o 
  -6   4  10      147.95      176.15     12.30 o 
  -5   4  10       26.11       25.27      7.21 o 
  -4   4  10      141.32      138.52      7.65 o 
  -3   4  10       39.25       44.38      5.48 o 
  -2   4  10     1220.04     1151.32     23.20 o 
  -1   4  10      562.65      580.46     15.99 o 
   0   4  10      592.41      591.04     21.10 o 
   1   4  10      316.52      307.05     16.09 o 
   2   4  10      824.65      794.78     27.68 o 
   3   4  10      128.39      145.87     13.38 o 
   4   4  10     2172.95     2080.98     46.68 o 
   5   4  10        1.26        4.92      9.03 o 
   6   4  10      938.12      963.61     27.54 o 
 -11   5  10      786.67      836.97     29.47 o 
 -10   5  10      144.74      152.18     14.17 o 
  -9   5  10     1173.81     1177.83     33.44 o 
  -8   5  10      425.89      400.81     18.80 o 
  -7   5  10     1573.12     1531.01     52.20 o 
  -6   5  10      587.05      572.31     21.85 o 
  -5   5  10      124.73      123.14      8.59 o 
  -4   5  10      731.52      767.22     18.07 o 
  -3   5  10     1139.21     1169.13     22.89 o 
  -2   5  10      324.11      352.21     13.27 o 
  -1   5  10      366.82      373.19     15.41 o 
   0   5  10       39.20       34.68      8.75 o 
   1   5  10     2732.29     2589.70     94.68 o 
   2   5  10      475.22      475.39     19.90 o 
   3   5  10     1169.11     1102.49     41.27 o 
   4   5  10       62.23       70.89     11.75 o 
   5   5  10      367.55      393.05     19.53 o 
 -10   6  10      217.02      216.14     16.21 o 
  -9   6  10     1167.37     1212.14     34.66 o 
  -8   6  10      290.60      249.47     16.31 o 
  -7   6  10     3328.51     3174.99     61.09 o 
  -6   6  10      455.68      409.54     18.25 o 
  -5   6  10     2665.28     2642.68     51.13 o 
  -4   6  10       11.99       16.13     10.85 o 
  -3   6  10     4962.75     4886.45    102.21 o 
  -2   6  10      192.89      207.08     13.90 o 
  -1   6  10     5644.87     5691.71     93.79 o 
   0   6  10      546.94      526.00     21.10 o 
   1   6  10      941.53      979.69     29.70 o 
   2   6  10      199.74      192.23     14.41 o 
   3   6  10       24.00       30.17     17.48 o 
   4   6  10       67.97       78.23     12.10 o 
   5   6  10       48.33       64.87     11.31 o 
  -9   7  10      180.79      208.52     16.52 o 
  -8   7  10      740.76      770.34     40.30 o 
  -7   7  10        0.27       -4.59      7.81 o 
  -6   7  10     2018.65     2061.06     65.31 o 
  -5   7  10       37.25       37.80      9.68 o 
  -4   7  10     2066.74     2110.31     36.22 o 
  -3   7  10        0.70        2.01      8.22 o 
  -2   7  10     1858.36     1906.12     67.25 o 
  -1   7  10      104.98       96.95     12.00 o 
   0   7  10     1913.51     1938.28     64.09 o 
   1   7  10     1083.42     1076.41     31.75 o 
   2   7  10       51.29       77.63     23.55 o 
   3   7  10      361.66      392.93     20.64 o 
   4   7  10       46.92       33.26     10.71 o 
  -8   8  10      145.20      142.05     14.93 o 
  -7   8  10        2.21      -16.80      8.40 o 
  -6   8  10      126.55      121.77     17.72 o 
  -5   8  10      437.25      516.15     20.95 o 
  -4   8  10       74.40       93.11      9.23 o 
  -3   8  10      399.21      403.49     18.87 o 
  -2   8  10      121.36      152.10     13.90 o 
  -1   8  10      266.14      282.13     16.82 o 
   0   8  10      807.60      886.11     41.27 o 
   1   8  10       43.12       36.13      9.74 o 
   2   8  10      481.99      486.05     21.97 o 
   3   8  10      128.30       84.97     12.50 o 
  -7   9  10     1225.20     1387.91     38.68 o 
  -6   9  10      149.91      158.15     14.92 o 
  -5   9  10       13.44       12.22      8.60 o 
  -4   9  10       71.30       52.92     17.48 o 
  -3   9  10      133.11      184.16     15.40 o 
  -2   9  10       41.67       62.35     13.60 o 
  -1   9  10      387.10      443.98     21.11 o 
   0   9  10       59.24       90.05     14.57 o 
   1   9  10      313.34      318.52     26.22 o 
  -3  10  10      524.32      540.29     72.35 o 
 -11   0  11      444.62      500.11     30.59 o 
  -9   0  11      132.36      135.95     17.48 o 
  -7   0  11       28.73       43.21     12.14 o 
  -5   0  11      312.43      339.53     14.59 o 
  -3   0  11     4120.47     4156.60     88.13 o 
  -1   0  11     8195.18     7828.39    175.28 o 
   3   0  11     1846.69     1781.94     59.24 o 
   5   0  11     1255.82     1218.71     48.55 o 
 -12   1  11      486.54      509.25     23.00 o 
 -11   1  11      765.82      760.57     26.61 o 
 -10   1  11      620.82      660.73     23.84 o 
  -9   1  11      252.89      237.18     14.91 o 
  -8   1  11        2.58        9.71     10.20 o 
  -7   1  11       97.27      116.05      8.54 o 
  -6   1  11       82.72       98.39     10.09 o 
  -5   1  11     2286.69     2227.45     30.64 o 
  -4   1  11     1658.47     1635.13     24.47 o 
  -3   1  11     3162.27     3182.17     46.45 o 
  -2   1  11     1721.50     1662.79     37.25 o 
  -1   1  11      104.70      120.88     11.50 o 
   0   1  11     1093.66     1042.10     28.67 o 
   1   1  11       12.58       15.45      8.02 o 
   2   1  11     1488.46     1414.03     35.53 o 
   3   1  11      127.88      158.92     13.96 o 
   4   1  11      469.59      479.78     20.77 o 
   5   1  11        0.62       -4.40      8.71 o 
   6   1  11       72.96      105.03     13.90 o 
 -12   2  11      271.23      269.32     28.65 o 
 -11   2  11      153.72      160.22     14.75 o 
 -10   2  11     2015.17     1983.27     62.39 o 
  -9   2  11      151.38      181.34     14.59 o 
  -8   2  11     3997.00     3875.07     69.69 o 
  -7   2  11       68.64       87.40      7.84 o 
  -6   2  11     4154.21     4028.46     48.85 o 
  -5   2  11      259.54      280.80      9.68 o 
  -4   2  11     2452.02     2434.10     35.69 o 
  -3   2  11       40.62       41.61      6.98 o 
  -2   2  11      910.39      964.97     26.95 o 
  -1   2  11      702.82      655.42     21.80 o 
   0   2  11      326.82      306.39     15.62 o 
   1   2  11      113.85      121.05     12.18 o 
   2   2  11       43.15       28.57      9.59 o 
   3   2  11       58.19       45.35     10.63 o 
   4   2  11      389.27      410.35     20.39 o 
   5   2  11        0.23       16.30      9.78 o 
 -11   3  11      108.93      111.00     13.18 o 
 -10   3  11      305.42      359.08     30.35 o 
  -9   3  11     2414.45     2370.61     71.37 o 
  -8   3  11       26.88       15.39      8.02 o 
  -7   3  11     2041.97     1983.96     34.25 o 
  -6   3  11       66.98       57.91      7.39 o 
  -5   3  11     2209.17     2283.90     36.42 o 
  -4   3  11      314.90      320.37     10.22 o 
  -3   3  11       65.12       66.03      7.46 o 
  -2   3  11       35.03       52.22      9.61 o 
  -1   3  11     1348.98     1323.35     61.91 o 
   0   3  11      909.89      853.44     26.09 o 
   1   3  11        8.10        4.48      7.03 o 
   2   3  11     1231.33     1177.39     32.78 o 
   3   3  11      147.80      177.89     15.78 o 
   4   3  11      464.49      456.61     20.41 o 
   5   3  11     1624.82     1657.99     41.88 o 
 -11   4  11      383.73      385.95     20.25 o 
 -10   4  11      187.00      207.47     15.96 o 
  -9   4  11      131.23      164.23     14.91 o 
  -8   4  11        6.14        2.63      9.23 o 
  -7   4  11       25.02       22.44      6.53 o 
  -6   4  11      139.54      151.95      9.55 o 
  -5   4  11      406.39      419.57     11.82 o 
  -4   4  11      171.74      189.37      8.67 o 
  -3   4  11      990.25     1018.43     28.56 o 
  -2   4  11       26.54       25.52     10.94 o 
  -1   4  11       74.49       77.79     16.51 o 
   0   4  11      884.81      827.57     26.61 o 
   1   4  11     3767.54     3576.18     67.98 o 
   2   4  11       88.04      109.72     13.03 o 
   3   4  11     1707.85     1745.03     42.39 o 
   4   4  11       96.22       79.20     11.66 o 
   5   4  11      707.26      675.39     25.38 o 
 -10   5  11       31.87       29.54     11.17 o 
  -9   5  11      777.57      754.87     26.43 o 
  -8   5  11      106.66      116.43     13.06 o 
  -7   5  11      480.34      479.87     20.03 o 
  -6   5  11      128.95      160.56     12.60 o 
  -5   5  11      680.48      710.28     18.19 o 
  -4   5  11      355.42      370.84     13.80 o 
  -3   5  11       37.16       34.27      7.36 o 
  -2   5  11     3663.28     3616.51     54.01 o 
  -1   5  11      311.29      310.98     16.31 o 
   0   5  11     2112.22     2070.90     46.35 o 
   1   5  11       39.18       60.22     19.42 o 
   2   5  11      601.68      532.61     21.97 o 
   3   5  11      127.50      141.27     13.83 o 
   4   5  11      522.51      543.48     29.62 o 
 -10   6  11      967.83      984.57     37.87 o 
  -9   6  11       41.71       38.12     14.08 o 
  -8   6  11      490.04      526.91     22.39 o 
  -7   6  11      161.02      183.67     15.14 o 
  -6   6  11     2018.67     1990.49     43.69 o 
  -5   6  11       76.81       74.73     10.03 o 
  -4   6  11     1439.48     1510.61     36.55 o 
  -3   6  11       95.50       96.34     12.36 o 
  -2   6  11      896.95      922.22     22.55 o 
  -1   6  11      199.42      214.92     14.75 o 
   0   6  11       13.01       17.54      8.50 o 
   1   6  11      142.54      153.02     18.21 o 
   2   6  11       50.84       56.91     11.65 o 
   3   6  11        9.93        1.38      8.41 o 
  -9   7  11      539.22      589.05     29.86 o 
  -8   7  11       74.29      105.26     13.06 o 
  -7   7  11      709.21      780.95     26.72 o 
  -6   7  11       18.89        0.58      8.05 o 
  -5   7  11     1703.47     1668.90     39.22 o 
  -4   7  11      317.99      342.57     17.62 o 
  -3   7  11      672.53      798.03     26.09 o 
  -2   7  11     2215.40     2114.51     46.32 o 
  -1   7  11      260.13      279.56     16.48 o 
   0   7  11      518.48      529.97     22.28 o 
   1   7  11       41.70       55.97     12.62 o 
   2   7  11      242.84      225.13     15.28 o 
  -7   8  11       36.10       25.92     10.71 o 
  -6   8  11      355.60      395.08     23.31 o 
  -5   8  11      398.19      356.25     18.20 o 
  -4   8  11       30.63       56.14     10.38 o 
  -3   8  11     1759.92     1748.47     57.78 o 
  -2   8  11      177.85      188.96     15.96 o 
  -1   8  11     1053.78     1131.80     48.07 o 
   0   8  11      124.26      118.06     13.73 o 
   1   8  11     1278.21     1241.20     36.39 o 
  -5   9  11      120.08      168.97     24.28 o 
  -4   9  11      404.44      436.50     32.05 o 
  -3   9  11       37.15       93.25     34.23 o 
  -2   9  11       51.43       34.70     11.43 o 
  -1   9  11       26.48        0.00     13.60 o 
 -10   0  12        7.96        8.25     13.60 o 
  -8   0  12        4.91        8.25     11.65 o 
  -6   0  12     2954.12     2994.00     55.44 o 
  -4   0  12     6064.22     6115.88    141.78 o 
  -2   0  12     2364.14     2280.59     67.49 o 
   0   0  12     2358.90     2349.54     70.89 o 
   2   0  12     1233.12     1168.21     47.10 o 
   4   0  12      358.89      376.78     28.16 o 
 -11   1  12      106.49      135.23     14.42 o 
 -10   1  12       64.34       56.35     10.92 o 
  -9   1  12       22.90       13.86      8.91 o 
  -8   1  12     1129.30     1127.58     30.38 o 
  -7   1  12      484.79      480.03     15.21 o 
  -6   1  12     1210.54     1194.87     20.99 o 
  -5   1  12      881.27      872.48     17.66 o 
  -4   1  12        4.44        9.14      5.59 o 
  -3   1  12     2239.92     2330.33     61.66 o 
  -2   1  12      439.33      427.49     28.16 o 
  -1   1  12     2821.20     2688.93     76.72 o 
   0   1  12      184.94      191.94     15.44 o 
   1   1  12     1432.32     1361.10     55.35 o 
   2   1  12      759.34      779.64     37.39 o 
   3   1  12      565.68      522.24     21.94 o 
   4   1  12      787.25      764.17     27.46 o 
 -11   2  12     1095.68     1161.08     34.50 o 
 -10   2  12      135.40      112.32     13.39 o 
  -9   2  12     2053.80     1994.02     44.97 o 
  -8   2  12       44.20       38.70      9.27 o 
  -7   2  12     1089.52     1091.06     23.53 o 
  -6   2  12       17.55       19.85      5.41 o 
  -5   2  12      962.67     1016.81     19.02 o 
  -4   2  12      368.00      418.22     14.17 o 
  -3   2  12      200.58      231.35     14.08 o 
  -2   2  12      382.90      404.22     17.85 o 
  -1   2  12       25.54       32.83      8.91 o 
   0   2  12      614.51      528.73     20.94 o 
   1   2  12      402.28      385.90     18.53 o 
   2   2  12        2.32        4.55      9.23 o 
   3   2  12     1104.89     1159.01     33.81 o 
   4   2  12       76.62       75.70     12.69 o 
 -11   3  12       26.91       32.53     11.19 o 
 -10   3  12     1488.36     1582.74     40.66 o 
  -9   3  12      144.53      130.82     13.48 o 
  -8   3  12     1151.25     1131.14     31.22 o 
  -7   3  12      205.90      191.10     10.70 o 
  -6   3  12      168.88      186.50     10.50 o 
  -5   3  12      955.87      956.30     27.11 o 
  -4   3  12      565.00      536.59     16.35 o 
  -3   3  12      242.89      228.69     14.08 o 
  -2   3  12       47.47       39.23      9.59 o 
  -1   3  12      872.96      824.18     26.25 o 
   0   3  12      184.11      198.11     14.56 o 
   1   3  12     1047.28     1034.78     31.06 o 
   2   3  12      646.80      646.71     24.55 o 
   3   3  12        7.48       15.61     11.65 o 
   4   3  12      112.08      110.33     13.88 o 
 -10   4  12      106.24      125.59     14.06 o 
  -9   4  12       70.06       68.52     11.66 o 
  -8   4  12      706.18      682.16     24.16 o 
  -7   4  12      142.10      150.44     10.49 o 
  -6   4  12     1591.63     1596.95     37.08 o 
  -5   4  12       16.60       14.14      5.49 o 
  -4   4  12     2261.08     2135.78     36.98 o 
  -3   4  12      115.92      125.25     12.69 o 
  -2   4  12     3126.62     3024.92     84.97 o 
  -1   4  12      226.45      230.26     18.94 o 
   0   4  12     2652.50     2622.84     63.85 o 
   1   4  12        0.45       -8.42      8.50 o 
   2   4  12      758.05      723.95     26.41 o 
   3   4  12       57.87       72.35     12.53 o 
 -10   5  12      703.31      753.17     27.75 o 
  -9   5  12       16.01        6.19     29.38 o 
  -8   5  12      180.35      199.71     11.79 o 
  -7   5  12      598.62      583.35     31.52 o 
  -6   5  12       53.51       58.68      8.39 o 
  -5   5  12     1198.12     1159.41     25.41 o 
  -4   5  12        7.99        4.17      7.39 o 
  -3   5  12     2172.16     2237.96     38.89 o 
  -2   5  12       72.81       68.87     17.24 o 
  -1   5  12      802.17      805.78     26.78 o 
   0   5  12      196.17      222.38     15.60 o 
   1   5  12      917.29      929.89     29.86 o 
   2   5  12      417.41      464.90     21.78 o 
   3   5  12      852.77      915.44     30.73 o 
  -9   6  12      448.73      484.94     29.86 o 
  -8   6  12        6.87       13.11      9.89 o 
  -7   6  12     1167.14     1138.52     32.38 o 
  -6   6  12       11.22        3.82      7.87 o 
  -5   6  12      256.93      306.86     24.76 o 
  -4   6  12      133.42      139.95     11.02 o 
  -3   6  12       32.56       41.60     15.94 o 
  -2   6  12       59.27       23.45     11.41 o 
  -1   6  12       58.79       76.53     17.48 o 
   0   6  12       40.02       23.05     14.57 o 
   1   6  12       71.27       55.82     16.02 o 
   2   6  12       51.30       36.32     11.84 o 
  -7   7  12      213.06      223.42     16.87 o 
  -6   7  12      526.92      551.31     21.98 o 
  -5   7  12      336.98      378.24     28.65 o 
  -4   7  12      648.90      652.33     24.03 o 
  -3   7  12      844.69      861.97     23.06 o 
  -2   7  12       97.91      105.15     29.86 o 
  -1   7  12      107.83      124.01     14.25 o 
   0   7  12       47.97       39.40     11.31 o 
   1   7  12      154.10      162.36     22.82 o 
  -5   8  12        0.34       -9.23     14.57 o 
  -4   8  12     1219.29     1126.94     47.58 o 
  -3   8  12        0.29      -10.81     20.39 o 
  -2   8  12     1507.98     1441.49     43.70 o 
  -1   8  12        3.50       13.95     16.27 o 
  -9   0  13      893.95      929.33     40.79 o 
  -7   0  13     3816.77     3929.49     99.54 o 
  -5   0  13      907.88      834.65     35.93 o 
  -3   0  13      792.87      855.04     37.87 o 
  -1   0  13     2620.78     2657.37     78.66 o 
   1   0  13      731.08      704.04     36.42 o 
   3   0  13        5.16       15.05     13.11 o 
 -10   1  13      153.89      155.49     14.41 o 
  -9   1  13      338.38      350.86     18.20 o 
  -8   1  13      655.47      631.27     22.83 o 
  -7   1  13        1.95       -9.23      7.55 o 
  -6   1  13     1301.35     1349.24     25.56 o 
  -5   1  13      625.27      669.82     18.02 o 
  -4   1  13     1522.15     1507.80     36.55 o 
  -3   1  13       41.59       61.25     10.64 o 
  -2   1  13     2248.84     2166.40     47.72 o 
  -1   1  13      910.01      929.73     29.01 o 
   0   1  13      511.39      531.34     34.47 o 
   1   1  13      714.72      656.98     25.06 o 
   2   1  13      181.53      197.35     32.77 o 
   3   1  13     1202.22     1142.66     34.67 o 
 -10   2  13      599.97      653.73     25.06 o 
  -9   2  13       73.07       63.07     11.47 o 
  -8   2  13      371.44      404.50     18.88 o 
  -7   2  13        3.35       -1.92      6.04 o 
  -6   2  13      327.74      334.35     11.28 o 
  -5   2  13      230.34      251.54     11.87 o 
  -4   2  13       41.26       56.09     15.29 o 
  -3   2  13      107.63      144.70     19.66 o 
  -2   2  13      452.45      419.18     19.22 o 
  -1   2  13       95.28       99.23     12.69 o 
   0   2  13     1291.87     1276.13     35.36 o 
   1   2  13        2.99       -8.24      8.02 o 
   2   2  13      663.63      629.54     25.06 o 
   3   2  13       29.15       34.61     11.27 o 
 -10   3  13      552.08      549.14     23.34 o 
  -9   3  13       95.64      112.23     12.87 o 
  -8   3  13      877.11      854.56     27.28 o 
  -7   3  13      336.97      345.09     17.59 o 
  -6   3  13     1075.14     1073.62     24.08 o 
  -5   3  13        6.58        8.34      8.34 o 
  -4   3  13     2286.50     2172.08     47.21 o 
  -3   3  13      458.72      437.34     19.56 o 
  -2   3  13      774.65      771.76     26.26 o 
  -1   3  13      178.31      189.76     28.40 o 
   0   3  13       12.60       18.72      9.10 o 
   1   3  13      297.06      303.68     23.55 o 
   2   3  13       45.59       28.00     10.23 o 
  -9   4  13      850.49      827.35     31.07 o 
  -8   4  13      192.02      188.24     15.00 o 
  -7   4  13     2738.22     2721.95     44.94 o 
  -6   4  13        8.58       11.51      8.91 o 
  -5   4  13     2608.75     2595.02     43.35 o 
  -4   4  13       58.08       63.36     11.15 o 
  -3   4  13     3664.73     3549.49     68.66 o 
  -2   4  13      192.52      180.43     15.60 o 
  -1   4  13      462.29      508.53     21.97 o 
   0   4  13       52.14       62.32     11.75 o 
   1   4  13      153.54      165.89     15.90 o 
   2   4  13      111.58      139.52     15.28 o 
  -8   5  13      452.03      466.98     21.36 o 
  -7   5  13        4.56        5.29      7.21 o 
  -6   5  13     1636.97     1630.65     40.17 o 
  -5   5  13        7.18       -1.92      8.51 o 
  -4   5  13      586.21      638.09     23.50 o 
  -3   5  13      302.43      297.37     16.99 o 
  -2   5  13     1086.57     1056.57     75.99 o 
  -1   5  13      628.88      600.98     24.19 o 
   0   5  13      738.74      704.63     26.61 o 
   1   5  13      201.90      199.81     16.65 o 
  -7   6  13       54.65       66.22      9.32 o 
  -6   6  13        0.93        5.08      8.85 o 
  -5   6  13       10.18       17.90      9.32 o 
  -4   6  13      115.81      148.73     11.26 o 
  -3   6  13      185.15      223.84     15.94 o 
  -2   6  13      143.29      179.50     20.64 o 
  -1   6  13       65.23       74.77     27.68 o 
   0   6  13      750.91      729.65     27.28 o 
  -5   7  13       23.64       29.94     17.24 o 
  -4   7  13       84.44       92.26     10.93 o 
  -3   7  13        6.58       20.20     10.20 o 
  -2   7  13       96.24      118.22     14.25 o 
  -8   0  14      990.03     1079.36     43.70 o 
  -6   0  14      837.83      853.58     37.39 o 
  -4   0  14     1964.37     2197.08     68.46 o 
  -2   0  14     1625.41     1611.51     57.78 o 
   0   0  14        7.81       -8.74     13.11 o 
  -9   1  14      683.80      694.02     25.23 o 
  -8   1  14       62.35       49.99     12.14 o 
  -7   1  14      675.06      728.95     24.35 o 
  -6   1  14        0.67       -8.25      7.67 o 
  -5   1  14      724.62      745.26     25.06 o 
  -4   1  14       37.27       56.73     10.97 o 
  -3   1  14       20.96       16.23     14.57 o 
  -2   1  14      796.25      821.26     27.98 o 
  -1   1  14      134.32      156.51     15.78 o 
   0   1  14      837.18      812.36     48.55 o 
   1   1  14       10.28       -0.07      9.25 o 
  -9   2  14      204.03      226.17     16.14 o 
  -8   2  14       13.46       23.48      9.74 o 
  -7   2  14        7.19        6.52      6.71 o 
  -6   2  14      315.85      306.18     20.64 o 
  -5   2  14      487.47      484.27     20.26 o 
  -4   2  14       47.16       61.75     11.47 o 
  -3   2  14      533.94      552.32     22.47 o 
  -2   2  14      950.97      885.18     29.01 o 
  -1   2  14      938.45      978.21     30.89 o 
   0   2  14        9.17      -13.35      7.90 o 
   1   2  14      779.77      756.45     28.32 o 
  -8   3  14       85.02      118.01     24.03 o 
  -7   3  14      441.22      479.92     20.43 o 
  -6   3  14      167.76      167.10     14.76 o 
  -5   3  14      642.39      612.96     22.83 o 
  -4   3  14     1399.53     1317.74     35.53 o 
  -3   3  14       43.27       53.41     11.12 o 
  -2   3  14      708.06      737.77     28.40 o 
  -1   3  14       16.09       16.85      9.59 o 
   0   3  14      516.62      549.57     23.35 o 
   1   3  14        2.70       -2.68      8.98 o 
  -8   4  14     1658.28     1712.43     49.77 o 
  -7   4  14       23.45       41.34     28.40 o 
  -6   4  14     1890.59     1982.31     71.86 o 
  -5   4  14        0.02       16.59      9.78 o 
  -4   4  14      775.14      811.58     27.47 o 
  -3   4  14        2.62       13.48     12.87 o 
  -2   4  14      197.87      223.50     16.13 o 
  -1   4  14       58.00       69.42     11.84 o 
   0   4  14       33.99       31.01     11.50 o 
  -7   5  14      569.20      607.59     24.31 o 
  -6   5  14      151.97      157.04     15.35 o 
  -5   5  14     1060.99     1009.44     43.70 o 
  -4   5  14      287.99      292.30     16.78 o 
  -3   5  14      890.89      822.83     53.17 o 
  -2   5  14      340.19      354.38     19.38 o 
  -1   5  14      168.58      196.56     19.42 o 
  -5   0  15     1148.26     1273.09     49.53 o 
  -3   0  15       68.85       79.14     16.99 o 
  -1   0  15      663.59      673.93     37.39 o 
  -6   1  15      117.06      181.33     14.37 o 
  -5   1  15     1297.51     1396.37     37.42 o 
  -4   1  15        2.80      -10.22      8.74 o 
  -3   1  15      982.00     1078.37     33.12 o 
  -2   1  15      100.18      114.80     14.22 o 
  -1   1  15      418.14      411.89     20.93 o 
  -6   2  15      553.93      571.48     32.05 o 
  -5   2  15        0.29       10.64      8.91 o 
  -4   2  15     1832.06     1858.80     45.32 o 
  -3   2  15       54.40       51.71     15.05 o 
  -2   2  15      946.23     1032.49     32.79 o 
  -1   2  15        3.40        9.47     10.64 o 
  -6   3  15        3.85       17.97     13.11 o 
  -5   3  15      401.29      391.10     19.05 o 
  -4   3  15        0.88       -2.67     12.14 o 
  -3   3  15     1493.27     1527.97     41.37 o 
  -2   3  15       36.54       67.43     27.92 o 
                                                 
